# Supplementary material for: Combined HDAC8 and checkpoint kinase inhibition induces tumor-selective synthetic lethality in preclinical models
Source: J Clin Invest. 2024 Oct 22;134(23):e165448. doi: 10.1172/JCI165448 (PMC11601943; doi:10.1172/JCI165448)
Supplement: Supporting data values [file jci-134-165448-s164.xlsx]

## Sheet: Fig.1B
Control	AZD-7762	PCI-34051	Conmbination
1	2.27669	1.44756	5.08245
1	1.07228	0.557844	3.22932
1	1.01771	0.715113	3.32282

## Sheet: Fig.2A
AZD-7762 (nM)	None			PCI-34051 20M			PCI-34051 40M
0	106.034	97.2696	96.6963	87.0632	87.4576	87.4953	80.3431	80.582	83.5152
6.25	104.328	100.411	99.2543	87.1879	87.0266	88.3575	73.3282	71.7268	72.6305
12.5	96.4993	94.114	91.9641	82.3999	86.5893	80.497	59.4907	57.6565	59.0538
25	96.72	97.7866	89.418	78.29	76.7916	75.7378	36.5168	30.2427	30.8181
50	83.1811	73.5897	70.6316	42.6001	47.0056	41.5943	11.7957	9.54622	9.40828
100	34.9609	32.222	29.0784	13.4957	12.1203	13.6623	6.43679	6.8285	6.45324
Prexasertib (nM)	None			PCI-34051 20M			PCI-34051 40M
0	102.662	100.699	96.6393	91.5636	93.454	90.2193	76.8367	83.2027	77.681
0.625	101.623	100.812	108.256	87.3793	85.7186	81.7298	42.7934	43.1999	43.0124
1.25	82.4676	96.5949	95.5524	66.5696	61.5653	63.2184	21.7128	19.4855	16.645
2.5	58.4634	60.7044	60.6099	18.6171	21.2218	21.7475	12.3532	10.8664	9.99589
5	21.9424	22.697	23.1186	10.2933	8.94941	9.42527	8.81617	9.44945	8.61616
10	12.5312	10.8669	12.6872	9.33127	8.84631	8.90675	7.94356	8.55921	8.4896
MK-1775 (nM)	None			PCI-34051 20M			PCI-34051 40M
0	104.201	98.462	97.3369	94.2948	87.144	88.1547	82.3348	85.0466	73.4209
12.5	101.206	107.91	94.7922	96.0874	91.0319	95.9604	80.7235	78.9831	77.4207
25	103.032	97.9792	98.0307	96.5128	85.5278	87.1918	63.1689	59.7431	60.3561
50	93.5017	96.1244	94.9852	80.7934	77.1382	83.6008	41.0862	39.103	35.1544
100	86.3058	90.2985	87.9058	59.1311	55.752	54.8226	21.8662	19.6005	17.7863
200	58.6795	64.8325	59.6204	33.1414	29.2292	31.7245	14.415	14.2157	13.2566
VE-821(μM)	None			PCI-34051 40M
0	102.09	100.13	97.77	78.97	85.7	78.65
0.3125	97.63	105.4	90.98	73.96	76.83	77.85
0.625	97.19	103.06	94.67	69.25	70.41	63.88
1.25	101.09	99.83	99.58	55.35	49.32	47
2.5	89.03	93.77	96.19	42.81	33.29	39.04
5	79.22	76.98	82.59	28.18	27.75	25.26
AZD-7762 (nM)	None			HDAC8i-1 20uM
0	106.589	96.3005	97.1106	77.2284	74.1779	77.2809
6.25	101.225	97.459	96.2532	74.0018	75.318	78.6402
12.5	93.9807	89.807	89.2087	66.0406	63.3865	65.7006
25	86.9654	99.8697	93.1381	48.5656	42.5193	40.0222
50	79.6067	77.192	79.1262	16.0635	15.8978	13.6126
100	37.5686	30.7421	30.5633	6.56826	6.32097	6.09472
Prexasertib(nM)	None			HDAC8i-1 20uM
0	99.6	96.68	103.73	82.99	92.68	91.6
0.15625	101.95	101.37	106.16	80.68	88.27	83.87
0.3125	107.05	109.36	108.17	85.49	76.1	80.42
0.625	105.77	108.83	104.42	65.99	56.39	52.43
1.25	84.49	88.52	84.68	26.35	21.97	22.22
2.5	60.7	57.72	56.28	11.48	10.26	10.69
MK-1775 (nM)	None			HDAC8i-1 20uM
0	105.873	99.3428	94.7844	79.8836	79.2427	78.7503
12.5	96.2512	96.3296	100.314	78.2235	77.5395	77.9402
25	95.8941	96.0162	99.8993	75.4838	70.0034	65.67
50	90.1976	95.588	90.23	51.6115	53.019	51.049
100	89.6815	88.4519	85.4428	34.5243	33.3359	31.3164
200	59.4271	56.3887	62.5331	20.2919	18.4794	17.7961
VE-821 (μM)	None			20 M #19
0	105.43	98.99	95.57	76.34	73.21	73.87
0.3125	108.49	96.89	105.33	72.97	72.12	70.17
0.625	112.47	107.9	109.06	63.94	60.01	61.61
1.25	107.43	102.65	107.04	48.73	44.91	47.17
2.5	93.63	94.7	101.28	26.96	28.02	29.29
5	86.21	83	85.06	18.33	18.49	17.43

## Sheet: Fig.2B
Viable cell
hours	Control						PCI-34051						AZD-7762						Combination
-24	1.2	1.2	1.2	1.2	1.2	1.2	1.2	1.2	1.2	1.2	1.2	1.2	1.2	1.2	1.2	1.2	1.2	1.2	1.2	1.2	1.2	1.2	1.2	1.2
0	3.6	3.3	3.1	3.6	3.8	3.6	2.2	2	2.3	1.9	2	2.1	3.2	3.3	3.6	4.8	3.8	4.3	2.4	1.7	2.1	1.9	1.8	1.8
24	7.7	6.8	5.8	8.4	7.8	7.3	3.6	4	3.6	4.2	3.8	4	5.6	5.7	5.2	5.5	5.7	5.5	1.5	1	0.9	1.4	1.2	1.1
48	15.2	15.4	13.4	16.9	15.7	14.8	9.3	9.2	8.8	8.8	8.8	7.7	11.1	11.3	10.7	12.5	11.8	12.2	1.2	1	1.2	0.9	1	0.9
72	25.3	24.6	23.3	26.6	25	24.6	17.1	18	15.6	16.6	16.2	15.6	19.5	21.1	18.1	20.4	21	20.5	0.9	0.8	1.1	1.1	1.2	1
96	31.4	32	28.3	32.7	32.1	31.2	25.1	25.1	21.8	24.3	26	23.3	28.8	28.5	28.4	27.8	30	28.2	1.4	1.5	1.3	1.2	1.4	1.5
120	34.4	33.4	31.9	36	34.5	33.2	28.7	28.7	28	28.4	30.2	28.2	32.3	31	31.1	32.9	34.4	30.9	1.6	1.5	1.7	2.3	1.8	1.9
144	40	39.9	35.8				34.6	32.2	31				35.3	32.8	32.8				2.8	2.4	2.6
Death cell
hours	Control						PCI-34051						AZD-7762						Combination
-24	0	0	0	0	0	0	0	0	0	0	0	0	0	0	0	0	0	0	0	0	0	0	0	0
0	0.9	2	5.6	3.7	3.8	6	3.1	10.5	7.4	14	9.9	7.2	3.7	4.9	5.5	3.2	3.8	2.9	8.4	13.9	14.4	17.1	16.4	16.6
24	4.6	4.1	3.8	5.3	5.8	5.5	6.1	3.6	5.7	7.3	7.6	6.9	5.3	5.6	4.6	6.7	6.3	5.7	32.5	37.9	47.1	33.5	36.1	37.1
48	3.3	4.8	5.1	3.9	3.8	4.1	4.2	4.3	5.5	4.1	5.2	8.2	5.9	6.6	4.8	5.6	4.6	5.1	48.7	48.8	46.3	48.8	47.6	51.6
72	5.3	7.3	6.7	6.2	6.3	7.8	5.9	4.5	8.1	5.4	6.5	6.5	8	7.2	10.6	7.1	6.9	6.8	52.2	51.4	47	43.1	41.5	49.4
96	8.3	8.7	8.7	8.7	10.4	9.5	6.4	7	8.3	8.6	7.1	8.2	7.2	7.6	7.9	10.3	9.7	8.3	39.1	42.6	42.8	50.7	47.8	42.3
120	9.2	10.8	9.8	10.5	10.1	10.4	10.2	10.5	10.8	10.7	11.5	10.3	10.2	10.8	10	9.3	9.3	11.2	39.7	38.3	33.3	25.3	36.4	30
144	7.1	6.5	6.3				7.3	6.6	8.1				8.1	9.8	7.9				25.4	28.4	27.4

## Sheet: Fig.2C
	Control	AZD-7762	PCI-34051	A+P
	1.35	1.66	0.72	25
	1.49	1.98	1.36	29
	2.94	4.37	2.84	37.6
	2.93	3.71	2.45	27.2

## Sheet: Fig.3B
	T2+6h								T2+12h								T8+6h
	AZD7762 (nM)	0uM			40uM PCI				AZD7762 (nM)	0uM			40uM PCI				AZD7762 (nM)	0uM			40uM PCI
	0	99.0567	97.7428	92.8543	95.812	99.7609	104.775		0	104.367	100.081	92.3457	85.7639	81.4531	84.8114		0	105.954	98.599	96.1471	99.1243	95.6217	98.7741
	3.125	98.4086	96.2479	107.022	91.2079	96.7378	92.6573		3.125	104.322	100.267	93.77	78.662	77.2605	76.6628		3.125	103.503	102.277	96.3222	92.4694	92.9947	98.4238
	6.25	88.0505	83.5839	82.4417	77.186	82.5178	82.5321		6.25	97.3914	98.8477	93.0568	70.3751	65.466	68.7451		6.25	99.6497	100.876	97.373	92.4694	91.5937	93.8704
	12.5	84.763	81.9026	83.0567	75.1286	73.7053	69.8771		12.5	89.1976	87.0397	86.8225	53.7656	51.0562	52.0465		12.5	100.35	93.8704	93.6953	86.69	91.5937	90.1926
	25	81.8189	77.8594	77.3617	60.6664	58.5408	60.3173		25	77.4664	79.9088	73.3843	34.7555	34.3644	35.0222		25	100.525	92.8196	96.6725	82.3117	83.0123	85.1138
	50	58.0071	57.7946	57.9685	34.7483	35.6946	37.4675		50	49.1479	51.6268	48.0485	19.4902	22.7832	19.4105		50	90.1926	95.6217	92.2942	80.035	83.7128	78.9842
	Prexasertib (nM)	0uM			40uM PCI				Prexasertib (nM)	0uM			40uM PCI				Prexasertib (nM)	0uM			40uM PCI
	0	105.37	101.836	103.139	93.0453	95.6552	97.1342		0	103.797	96.5725	102.837	85.754	84.0889	87.8132		0	106.83	99.4746	92.9947	92.4694	91.7688	92.2942
	0.125	104.061	101.281	99.5165	97.6346	95.4941	94.5695		0.125	102.467	99.2979	105.972	82.4572	79.8921	87.1171		0.125	99.4746	105.429	99.1243	92.2942	90.8932	102.452
	0.25	94.8866	94.6269	86.3238	86.6753	77.4002	79.4086		0.25	94.9549	97.715	92.8236	70.1842	77.4734	79.9942		0.25	97.7233	93.6953	94.0455	92.4694	92.4694	95.972
	0.5	85.8208	88.015	83.0591	66.806	66.6378	72.9237		0.5	92.9169	91.0571	99.1997	58.7232	63.8364	58.623		0.5	93.6953	96.8476	91.944	86.1646	87.2154	85.9895
	1	81.5527	83.9172	76.6381	54.1368	56.2039	56.2048		1	85.9943	81.0521	83.7987	46.2992	42.9075	46.8712		1	93.1699	92.1191	90.3678	87.2154	87.9159	92.1191
	2	54.2719	59.4251	58.8916	40.1482	39.4565	38.744		2	57.5547	55.3776	59.7314	29.5701	28.0568	28.9797		2	93.8704	90.3678	86.8651	77.4081	78.2837	80.3853

## Sheet: Fig.4A
	AZD7762 (nM)	231_0uM						231_80uM PCI						M10_0uM						M10_80uM PCI
	0	100.096	99.8708	98.7316	101.28	100.526	98.1944	74.4048	72.2499	68.553	69.1254	67.5216	68.1826	95.0305	90.8992	98.7057	96.8564	105.727	97.4168	80.516	79.2551	82.0506	79.1988	76.1219	72.4917
	6.25	99.1895	107.643	106.237	105.068	108.072	103.75	69.4011	67.1953		57.0666	60.436	60.1292	102.933	95.5473	94.6373	95.01	109.845	101.662	80.2667	74.0952		67.0049	63.6551	60.4851
	12.5	103.966	108.512	107.376	105.544	108.046	101.978	55.4165	58.9964	58.8523	45.2785	46.0863	48.395	95.064	94.6981	91.6677	99.2189	98.8803	101.94	70.2136	76.0344	75.7969	54.7285	54.4243	59.3329
	25	97.1889	105.114	107.828	105.008	109.401	104.71	38.2266	39.3621	37.896	29.2692	28.6576	30.5135	89.327	87.7094	94.2032	97.0407	95.3093	103.382	63.9072	64.5689	64.6303	44.6019	48.7602	55.0182
	50	92.2199	101.365	100.295	96.4357	102.037	101.475	19.1057	17.2247	17.8549	14.2542	13.3096	13.8877	89.6665	84.4804	88.6641	84.2979	89.7024	89.2343	51.8551	52.3127	53.8306	40.8607	43.7948	41.0716
	100	60.8255	62.2022	70.8395	72.1197	70.5551	67.4977	11.0807	10.3784	10.9825	7.68092	9.18973	9.79435	76.6628	83.3001	82.8096	93.8408	92.5435	91.6293	47.25	45.2659	44.5905	43.9245	47.1473	47.1292

## Sheet: Fig.4B
231_Viable cell
Hour	Control			PCI-34051			AZD-7762			Combination A+P			Prexasertib			Combination P+P
-24	1.5	1.5	1.5	1.5	1.5	1.5	1.5	1.5	1.5	1.5	1.5	1.5	1.5	1.5	1.5	1.5	1.5	1.5
0	5.5	5.5	5.7	4.8	4.6	4.9	5.6	5.5	6	3.4	3.1	3.5	5.5	5.4	5.3	3.3	3.3	3.5
24	11.4	11	11	7.8	8.3	7.9			9.9	3.2	3	3.5			9.9	2.8	3	2.5
48	23.1	22.6	21.9	15.4	15.8	15	16.9	17.5	17	3.6	3.7	3.5	18.7	18	18.7	3.3	3.2	3.2
72	45.2	44.1	41.7	32.3	31.7	32	32.2	32.9	31.6	5	5.5	5.5	35.5	36.8	34.9	4.2	4.5	4.4
96	65.8	66.2	63.7	53.1	53.6	53.3	47.6	50	48.7	7.8	8	7.1	49.9	53.1	53.7	7.1	7.4	7
120	77.7	74.2	72.8	68.3	67.5	65.4	59.8	59.9	60	11.9	11.7	11.7	61.7	63.8	63.9	12.8	10.9	10.7
231_Death cell rate
Hour	Control			PCI-34051			AZD-7762			Combination A+P			Prexasertib			Combination P+P
-24	0	0	0	0	0	0	0	0	0	0	0	0	0	0	0	0	0	0
0	2.56	1.8	1.25	2.64	1.85	2.15	2.72	2.04	2.11	11.92	12.91	9.7	1.14	1.57	0.94	10.42	10.45	11.62
24	2.28	1.04	1.28	1.01	1.61	2.03			2.67	12.79	14.48	10.36			1.08	17.41	17.68	17.1
48	1.13	0.97	1.07	1.34	0.99	1.56	1.71	1.53	1.42	16.75	12.95	12.97	1.51	1.22	0.88	15.09	18.42	19.93
72	0.94	1.05	0.85	1.29	1.25	1.18	1.12	1.37	1.56	14.23	12.12	11.46	1.23	0.75	1.31	11.6	10.73	12.24
96	1.24	1.06	1.13	1.27	1.45	1.17	1.16	1.01	1.69	12.7	10.95	11.54	1.18	0.94	1.06	14.42	8.22	10.31
120	1.6	1.63	1.82	2.31	1.94	1.8	1.97	2.07	1.92	12.37	10.69	9.89	1.93	1.86	1.46	10.72	8.67	9.57
M10_Viable cell
Hour	Control			PCI-34051			AZD-7762			Combination A+P			Prexasertib			Combination P+P
-24	1.5	1.5	1.5	1.5	1.5	1.5	1.5	1.5	1.5	1.5	1.5	1.5
0	2.7	3.1	3.5	2.6	2.3	2.3	2.9	2.9	3.1	1.9	1.9	1.9	2.8	2.4	2.6	1.8	1.6	1.9
24	6.9	6.7	6.1	3.7	3.6	3.5	4.7	5	4.7	2.4	2.5	2.3	4.6	4.7	4.6	2.1	2	1.7
48	12.5	12.9	11.4	7.7	7.7	7.4	8.3	8.2	8.6	4	3.8	3.7	9.2	9.9	9.5	4.3	4.4	4.3
72	17.4	18.5	18	13	12.8	12.2	13.1	13.3	12.3	7.9	8	6.6	14.2	14.7	14.1	7.7	8.9	8
96	15.3	15.8	15.1	14.7	14.3	13.5	15.1	14.5	13.5	10.6	10.7	9.7	15	16.1	15.4	11.1	11.2	10.2
120	18.2	19	14.3	14	13.2	13	13.5	13.6	14	11.2	12.3	12	13.9	15.1	14.7	12.1	12	12.4
M10_Death cell rate
Hour	Control			PCI-34051			AZD-7762			Combination A+P			Prexasertib			Combination P+P
-24	0	0	0	0	0	0	0	0	0	0	0	0
0	3.28	4.38	2.01	2.45	2.42	3.36	1.73	2.67	3.13	2.6	5.16	4.03	2.7	2.04	2.43	2.35	5	4.32
24	1.53	2.09	3.18	3.4	1.96	4.73	3.28	1.7	2.56	3.79	2.27	4.09	3.35	3.1	2.43	3.25	5.65	2.02
48	2.08	2.6	3.33	2.45	3.86	3.3	4.24	4.58	1.89	4.32	5.49	4.29	3.6	2.54	2.07	3.82	4.37	3.1
72	4.19	4.19	3.61	8.12	9.42	8.67	7.37	4.78	4.55	8.44	8.37	7.46	4.98	3.4	3.24	8.04	7.09	6.41
96	6.83	8.49	6.09	6.16	6.19	5.77	4.3	3.29	5.03	2.38	3.35	2.93	3.51	4.15	4.14	3.31	3.41	4.23
120	4.97	5.16	8.63	5.7	6.54	6.45	6.44	5.71	5.78	3.33	4.57	4.02	5.91	5.85	5.37	3.43	5.22	3.3

## Sheet: Fig.5A
1st					2nd					3rd
Control	PCI-34051	HDAC8i-1	HU		Control	PCI-34051	HDAC8i-1	HU		Control	PCI-34051	HDAC8i-1
16858.6	2226.32	672.681	186.032		7598.99	5112.98	3970.43	445.578		13959.4	9995.92	2757.18
18163.1	3560.37	3550.7	124.545		9904.81	3647.58	268.477	451.691		14040.4	5520.26	3533.17
12124.4	2630.92	1250.57	220.612		2361.95	5594.29	3595.88	357.084		10941.9	4929.16	5559.02
16406.4	5541.55	1255.64	1381.69		12356.1	5527.46	215.074	425.376		23673.2	3226.83	3514.81
7390.81	2778.46	1290.65	449.196		7109.09	4792.89	3088.79	382.532		33801.5	1663.81	4462.86
12072.7	3117.81	1476.89	416.532		4352.52	2814.32	4948.3	259.198		24542.6	3294.07	3799.45
11965.9	2429.29	2124.48	1280.1		11457.2	2387.53	8764.77	669.99		9489.25	4441.7	6127.28
17564.6	4987.62	2795.12	590.264		4867.63	4789.94	4071.84	1181.81		24502.3	3790.38	3131.58
4502.52	2897.14	3526.85	327.183		3982.1	4700.11	4171.7	250.189		23450.6	6735.51	4280.67
4021.56	3067.59	2265.41	361.072		12483	3646.31	5786.83	760.992		37473.9	3683.62	4835.11
13686.3	2048.37	3992.95	304.884		15713.2	2217.17	4810.75	252.733		19322.5	1818.82	3689.08
7712.66	3500.02	1649	307.757		9359.82	5645.88	2920.18	499.031		14403.6	3128.26	4245.69
9894.28	3445.77	3039.5	267.05		15941.4	5869.59	6038.64	526.523		7745.32	14215.8	5000.81
11374.8	3530.54	1735.34	284.74		14192.5	3101.65	3456.93	599.863		16706.8	4701.39	5572.45
14323.5	2908.18	1084.64	199.768		11897.6	3698.46	3540.31	630.783		25024.6	7689.36	5836.53
10554.4	3851.87	1580.54	343.085		17174.2	4171.26	211.468	500.369		15141.7	7593.06	3205.69
11731.4	4766.8	2651.3	207.904		10510.5	3985.72	2542.2	713.244		34929.8	3079.8	6128.35
18352.9	1338.59	2377.48	254.567		12647.9	3010.11	4141.87	225.795		38767.6	3368.93	5490.28
8399.89	3279.7	2227.64	280.211		11435.9	5368.27	5607.6	754.025		16447.6	8707.73	4682.36
7742.26	3788.37	2414.42	476.522		12096.9	6670.06	2373.74	332.445		17573.7	5122.03	5297.9
6797.05	2736.42	4562.12	227.09		12905.7	6663.14	241.823	732.805		27403.9	5563.08	3330.13
9068.54	2852.79	2251	275.771		7263.7	7471.35	227.824	666.311		14928.6	2241.85	1765.47
4438.14	5370.91	6635.3	734.789		10844	3509.61	5960.94	310.908		24355.9	5118.12	5708.1
11240.3	3653.66	1515.84	210.935		9106.71	5241.17	5270.08	315.447		16393.9	5845.02	3155.96
2701.07	4141.19	2600.43	260.661		10273.6	5944.13	4303.01	917.543		16999.7	4507.1	5117.98
11387.9	2895.08	2815.71	3178.1		13220.5	5255.95	223.788	335.05		14769.6	6049.66	9266.81
6867.08	3073.18	6332.09	1015.78		6065.83	5008.24	3275.95	281.029		15109.4	4127.43	3969.89
12611.1	2864.54	1496.16	685.282		6557.84	1912.46	267.056	707.146		17530.2	7553.64	5628.3
10205.3	3327.17	3534.46	1166.89		4192.36	5580.87	8744.87	868.792		22998	4763.02	5697.43
31601	4614.01	4955.86	288.569		10070.5	5366.8	10245.8	266.511		3333.51	2375.6	2167.91
1405.14	4014.65	2887.67	206.882		6616.83	9288.7	238.042	775.317		16375.6	7401.34	2536.79
1064.79	3229.73	611.049	281.229		4041.61	3643.88	1845.51	474.693		25924.8	3821.29	7806.73
31171.3	3544.64	1042.42	231.004		6249.7	3228.47	201.173	916.904		20771.4	2968.93	4188.24
5252.97	2800.12	2736.74	718.321		10288	2623.49	6803.9	211.296		15196.3	6204.79	11394
13532.1	3178.85	2931.63	288.236		4199.37	3906.76	1391.66	244.581		27680.5	9311.32	4146.79
11781.5	3218.07	2154.64	815.294		12247.4	3748.89	10405.7	716.433		6556.83	4493.98	4554.01
12071.7	2298.46	717.716	230.036		11401.4	2811.02	319.46	253.448		26404.7	9035.86	8745.33
12247.5	4966.09	2746	347.955		7364.05	3123.7	242.594	459.115		26877.4	4067.17	5666.27
3259.55	2836.99	2123.12	331.993		6443.16	5197.94	3596.23	750.253		21759.9	9246.57	3337.32
1194.67	370.304	1078.1	325.453		11107.1	2574.71	255.797	259.403		9143.67	5510.72	3979.54
11009.1	4281.07	3052.8	338.282		6086.72	5209.88	4721.07	622.87		18484	2347.35	2572.48
12450.6	2171.97	3773.46	601.885		4923.06	2705.22	1683.65	503.471		17314.3	3078.62	1241.81
9967.63	4118.54	920.86	267.707		10573.2	4612.93	6234.91	231.137		33313.6	5559.4	1742.61
8064.2	4128.47	4095.89	221.56		16333.9	2610.8	6574.37	231.254		9285.52	4199.17	4220.57
21825.3	3370.1	961.914	247.195		6189.24	2951.64	1935.8	1430.03		35408.2	6580.53	5119.83
19891	2942.19	1922.09	438.116		12888.2	8816.76	3714.79	434.222		18142.5	2967.61	2068.27
10856.5	3198.96	4005.52	358.329		7351.25	3424.24	9294.3	277.572		8592.44	3330.67	3929.93
19387.2	1626.46	1656.74	390.943		9769.75	3267.2	6583.4	334.899		5603.7	3809.34	6078.99
7206.55	3929.93	782.843	294.507		11994.9	3270.05	242.82	1288.97		22102.4	5560.24	5592.2
11481.7	6662.86	2369.94	432.252		17700.5	4013.28	251.785	1669.44		5810.06	5055.69	7218.49
14264.1	2540.24	2059.89	940.769		10044.1	1878.97	4896.08	706.091		21775.6	2600.44	2896.53
7557.9	3285.33	2111.76	239.838		16444.4	2164.71	1425.25	1074.39		24660.9	5462.6	4180.12
14511.6	6414.54	2131.57	152.186		7122.24	4249.31	6548.29	929.374		31457.9	2900.77	4810.72
12017.5	2896.04	5466.31	1120.45		14518.1	2006.67	313.233	419.664		23213.8	6727.5	4439.08
23218.2	2740.3	5157.92	245.996		8417.34	6442.14	7767.65	1328.99		26044.6	9170.23	2744.05
11246.2	1292.29	1548.12	309.754		11949	3124.58	3466.53	337.943		15279.5	1462.6	7532.67
7460.97	4373.37	3890.02	270.823		14613.6	3975.01	3860.32	661.932		24668.9	11559.8	2782.58
15488.7	3259.69	2349.09	452.271		9955	3639.65	3853.94	349.572		18611.6	3424.29	5095.77
13435.7	2387.64	2036.74	402.925		5196.36	3528.34	1518.01	221.982		20436.5	8850.55	6690.88
3868.43	930.931	2569.8	363.862		10214.3	2107.31	2181.8	218.133		15803.5	4022.19	2055.78
12429.3	3584.55	2857.58	551.33		11395.5	4694.82	3290.44	323.98		15721.9	2666.59	3226.44
13100.1	593.125	1990.73	163.8		17920.6	1353.95	255.928	642.927		15771.6	2480.8	1582.61
8572.45	1924.33	1464	821.537		26473.4	3452.97	3435.19	1741.61		29475.2	4915.42	3318.9
14896.5	1763.59	1783.67	268.07		14454.3	2898.41	2573.09	352.279		9427.83	920.122	2423.95
16474.2	2184.19	1881.58	465.141		9621.38	3586.74	4043.8	1004.9		6890.93	4620.39	7182.06
5486.53	5056.21	4305.29	1188.55		11302.1	7581.3	4590.4	801.802		14495.9	2153.07	3075.56
9517.55	4449.3	6999.67	637.358		9849.67	6924.79	3601.67	288.545		23639.2	7799.1	5885.41
12340.2	2783.95	1563.13	343.701		11277.3	4506.36	1845.77	179.446		19175.7	1936.5	1172.39
4903.77	2338.34	3895.9	1168.65		2087.9	4425.94	5270.66	353.897		22612.1	2914.49	7116.6
4142.1	3515.81	1834.48	1273.8		12917.9	2133.47	3559.96	1210.83		20730	5822.91	2973.13
4317.28	2701.05	1409.24	261.533		423.999	4631.46	8758.51	597.192		23362.5	3665.08	1847.09
12276.2	3036.09	1247.86	221.398		15448.6	3548.7	2310.12	286.393		31296.5	5201.12	3187.82
8585.58	4708.84	3556.58	811.344		11916.5	2182.54	4235.81	263.882		7338.74	5816.27	8501.32
7176.76	1212.92	609.418	600.831		15804.8	305.195	4595.66	329.952		26660.2	4455.65	10853.4
6722.34	3044.72	1111.87	372.545		9980.99	2057.69	206.8	259.079		13732	2311.85	7097.1
9394.31	4095.8	2102.85	496.606		9894.84	12949.2	1649.23	401.068		26641.4	841.796	2329.03
5986.17	1814.75	1909.95	411.467		7878.62	6579.97	2731.06	534.271		18682.7	3915.72	3215.68
7534.97	5975.05	2045.07	258.752		10239.6	6466.07	1940.38	171.461		29562.6	4679.51	7273.22
10644.4	5346.69	1518.28	282.557		10441.4	371.443	6555.43	301.944		20512.7	4514.4	4769.8
7315.41	3885.34	2352.01	199.588		8146.39	2466.43	208.342	205.108		18092.4	6729.41	980.803
3846	5973.58	4276.12	410.491		11849.5	3264.35	4437.91	244.739		20162.7	4570.47	5280.58
12652.9	4059.97	2364.09	295.091		14058.3	295.067	3071.55	1109.41		22305.6	5586.16	10516.7
12576.8	1313.01	3661.91	385.063		7776.14	3194.83	6479.35	530.326		30331.6	3145.73	1177.5
14132.5	3698.3	1757.73	626.229		17945.7	3768.09	6589.52	711.269		16700.2	5757.58	3698.68
4217.62	8852.95	2770.13	186.844		8834.34	4819.51	237.004	287.02		16558.8	5522.99	4140.56
11685.8	2702.55	2559.79	526.57		9811.93	4763.72	2046.29	2036.48		24767.1	9796.18	5964.36
12101	3680.53	3512.34	221.314		7321.27	3921.4	261.909	889.904		26713.6	4515.06	6741.26
14722.9	1968.33	2551.09	260.799		8206.01	2231.31	310.247	202.285		16009.5	6253.18	6815.06
14891.5	2806.74	202.884	247.489		11082.6	1207.45	5775.19	741.482		14849.1	10515.1	5592.43
14514.7	2978.68	947.554	277.955		15481	3743.32	3931.74	1278.9		24277.4	12296.6	6036.55
15355.5	3717.02	3141.53	190.755		12834	1206.24	4088.62	253.208		27099.5	8041.45	2303.84
15972.9	4356.41	714.077	511.924		12506.1	4469.68	2451.66	1165.01		17799.3	6021.49	10572.9
12860.9	3815.61	946.346	725.374		11924.3	2509.09	250.773	710.622		13802.5	3185.02	6528.03
11992.7	8662.07	3032.96	202.742		11352.8	2174.58	5687.85	452.25		14960.9	7393.02	1625.55
12269.9	4825.63	4734.24	426.721		14421.4	4143.25	3836.79	261.513		17924.2	3413.34	6259.92
12263.1	8143.22	1357.4	987.235		4898.61	1722.67	2490.99	773.063		9617.59	11063.2	3993.06
12878.5	5222.35	207.268	338.312		16844.1	4133.22	220.746	619.908		15617	5092.52	925.8
7735.27	2340.3	894.77	996.731		11978.4	2562.93	5041.44	989.932		16280.3	2969.17	4459.58
5681.92	4797.45	2275.81	238.703		11082	4219.57	4830.11	338.516		34737.4	2756.76	3737.97
20163.9	5414.93	911.675	370.132		10920.8	3910.36	2917.67	253.973		24637	4717.51	3964.23
9388.2	167.736	1481.67	271.14		13362.5	1333.24	1308.31	1337.77		24867.2	7313.68	2009.12
17322.8	4041.6	1407.77	1089.26		11459.7	4717.84	246.844	543.51		26803.7	3358.94	9659.76
2817.86	6009.28	1480.15	492.718		10376.2	4301.76	281.463	383.151		26879.6	9573.51	6002.51
15364.4	1635.62	3155.06	1834.18		11332.2	6617.92	2526.73	559.995		40227.7	2754.52	6595.77
14606.2	3484.43	1126.83	239.457		3979.3	1962.37	6794.35	722.705		22507.4	11410.6	7113.77
22922.2	4311.39	6309.7	645.626		11555.4	2539.03	3568.2	1254.61		28777.5	3052.76	6831.96
9438.59	3413.85	2265.38	251.796		10089.3	2269	3841.44	422.741		17173.6	3800.1	5558.22
19892.7	6405.32	2441.5	343.394		11217.4	5310.53	5502.36	390.087		21993.8	3955.17	2738.47
14285.7	6808.54	2032.67	1427.75		378.733	2355.59	2882.99	540.911		26607.2	7533.89	4108.98
17416.3	3863.05	2236.95	777.889		10575.8	6233.54	3556.3	285.496		21938.7	6773.7	6024.91
21477.6	4706.56	2062.31	257.498		8500.79	2580.4	2573.41	388.8		25165.4	2973.42	893.536
18057.5	3580.74	2184.46	188.004		13369.7	3607.29	1474.56	946.452		28579.9	4656.49	2994.04
10253.9	1885.61	2618.95	308.191		9949.92	3134.79	261.824	532.615		18960.9	3113.49	3032.86
17525.5	3016.43	5932.47	244.521		9633.89	1797.72	4549.41	793.409		21143.8	2046.09	3510.43
17876.5	1773.57	2212.76	355.701		8156.02	3879.21	232.9	383.503		28648.3	5335.61	3536.88
20653.1	3290.08	1209.56	650.637		17758.7	2858.89	1919.12	773.76		26351.5	5474.18	4358.72
6209.16	4085.06	1074.36	275.798		12988	2145.89	4957.23	1501.02		30178.8	18103.2	3518.54
9879.65	5615.62	4067.02	295.419		5619.73	2841.11	611.075	383.215		15470	5438.75	2286.71
8122.48	5589.39	3016.28	215.048		5168.02	2351.07	7427.35	653.837		20810.9	3622.58	4195.36
22034.3	4404.15	1823.13	1532.87		17629.6	3809.89	1311.66	328.461		12337.6	5579.85	3799.92
15679	3775.12	3271.89	542.886		12530.5	3322.05	3856.54	613.367		19391.1	3449.39	4302.03
5061.76	1868.71	2816	410.091		13183.8	4421.34	3472.02	474.083		7799.44	6329.31	3586.17
7986.89	3302.39	1843.83	248.119		3637.04	6095.09	5891.63	648.617		19555.4	1806.6	3353.71
21226.7	3506.19	1874.78	873.136		13895.8	3469.15	3815.27	426.61		20778.2	4426.37	3941.21
18737.7	2788.92	900.042	303.337		17046.5	2046.95	5470.61	174.532		21117.7	3083.52	1428.64
21432.2	3007.62	1187.31	710.852		18787.5	1186.79	6076.54	2526.99		29916.2	6446.64	8424.85
4798.06	3755.53	720.201	739.687		14128	6629.19	1519.88	346.135		19781.2	9826.71	3925.34
14335.8	3367	2681.74	1164.95		7444.06	3186.66	1096.84	235.558		9215.54	2908.14	4668.55
7260.96	1775.05	3333.73	599.15		8535.86	5595.53	2707.55	1230.81		16144.3	5423.87	4686.6
16539.6	2511.61	988.9	1019.41		12449.6	1693.46	5821.94	1054.31		29587.1	4175.48	10765.5
18198.2	3044.12	1843.95	431.962		10050.4	4924.73	3103.57	1510.88		21118	9632.46	2138.45
19572.7	2930.84	3183.78	357.103		10082.8	3197.97	3059.34	626.089		22923.7	3342.76	1242.62
17606.4	3141.3	1018.58	273.49		9251.33	3953.13	2973.83	634.101		26704.3	4267.89	5459.01
2999.14	1877.65	1238.33	821.829		18731.5	5514.65	1455.68	1056.62		7242.66	6668.84	3246.52
5442.79	4156.86	564.058	427.131		20155.3	3783.18	6016.13	379.18		13505.7	6095.03	4352.6
16351.8	2255.67	2923.63	764.361		7965.17	2547.95	274.387	376.662		35541.6	4215.31	9478.38
18726.9	4834.64	1672.55	797.564		13107	4130.64	294.082	341.299		7694.66	5074.49	2984.09
8015.03	5903.49	4587.83	394.41		11026.9	3716.89	5075.98	478.743		13745.6	4019.92	3569.72
19861.6	3829.61	6068.55	797.046		9024.1	5392.88	2451.95	561.205		12380.3	2528.99	5263.36
13396.8	2445.57	2827.42	228.942		20535.2	2744.58	2839.01	1576.24		29695.5	2793.69	3253.76
25054.8	2514.91	1666.02	260.851		26871.6	6826.28	2281.31	597.888		13826.6	11060.3	2772.68
7166.63	1382.76	1290.78	539.204		14521.5	4974.98	7384	217.789		31410.5	2598.59	4610.26
4546.21	3393.95	2183.35	312.99		16730.7	4939.37	5088.75	403.318		22493.5	5511.54	4564.72
16490.1	5037.76	1998.56	396.073		10499.9	5573.06	1994.8	386.329		21720.9	6104.16	4174.9
11318	3135.59	4125.23	231.757		5774.69	3210.3	3201.97	226.805		17135	3061.77	4517.55
3798.53	2608.69	3055.24	524.156		17969	9349.55	2201.12	1244.66		14640.7	3817	2027.89
3596.22	1556.01	1877.64	1178.81		10826.9	3688.01	7590.37	625.208		24803.4	4080.75	3288.09
16596.3	2274.32	2663.56	441.221		10939.5	1062.75	3642.33	1063.03		30261.9	2049.95	4115.96
20622.4	4440.51	1477.2	332.428		14372.8	3422.69	7904.57	610.767		14750.7	3629.99	4015.75
14848.3	3756.31	2402.93	699.803		16636.3	8644.69	3718.77	467.639		40770.5	2350.48	3346.98
18915.6	5035.53	2855.19	752.471		12497.1	4480.71	3738.25	314.946		13605.3	2370.11	6185.43
4359.59	1300.33	211.565	400.948		17456.8	5733.16	2083.36	417.552		25818.4	4714.93	7219.32
7378.11	5005.35	1629.16	403.784		16407.7	9284.8	5338.74	1070.72		21579.5	4087.8	5439.76
3734.89	1760.8	2011.15	508.034		11439.6	2887.51	2375.69	528.818		28944.8	2794.01	1698.23
13041.5	2087.47	2370.53	551.358		21874.3	3627.43	3582.89	348.738		6185.94	2667.63	4973.66
16372.1	1511.06	1176.94	338.957		21629.6	1555.62	4890.97	719.774		19960.5	3050.91	3164.78
12169	5588.81	2267.54	577.499		18200.2	3978.41	2929.47	818.362		20685.1	3379.87	6364.14
4040.04	4965.44	2377.87	336.517		8054.35	1764.42	4017.85	1586.24		8662.1	913.529	3084.04
5028.37	2626.93	2296.35	809.099		6037.66	3852.69	3951.05	837.97		22040.1	2562.32	6286.68
10876.5	2845.43	1462.6	515.461		12416.4	1471	7625.89	506.841		21333.5	5473.25	2589.9
25034.9	3576.74	2144.47	433.941		4537.07	4419.11	6321.31	1524.72		30726.4	2029.39	3225.81
19953.3	566.629	1314.6	333.62		10852.1	3600.71	4043.29	283.676		36297.9	5432.38	1683.94
16297	2124.01	2453.04	382.11		12639.3	9818.8	1528.71	568.282		22507.2	2617.24	3850.87
14459.6	5667.07	3272.16	177.793		11500.6	5164.66	5870.32	305.49		25150.9	2133.14	4051.77
10696.5	6975.76	992.011	230.661		17036.1	6806.27	4005.29	328.141		17777.3	6490.22	1623.25
24940.5	4726.3	1632.36	727.165		8136.46	4887.47	2643.93	913.576		31563.7	3918.57	9556.19
9546.5	4168.01	175.263	1078.49		10761.4	6974.12	7415.57	1002.18		16091.4	4894.58	6204.9
20960.2	5533.84	3754.77	481.727		11259.1	3474.46	4816.72	691.342		18347	5873.5	4467.65
13383.4	2824.86	3211.36	246.569		17077.9	5157.91	7047.73	598.206		24829.5	4540.31	3787.15
22251.2	2739.85	213.75	423.397		14208.1	5809.91	4489.04	1126.2		19082	2068.42	5606.23
21670.3	3666.17	962.311	249.531		12773.6	3170.47	4695.48	1216.88		17217.6	1886.54	2946.39
21532	5009.37	1928.36	420.053		8260.09	2968.03	7840.76	1355.3		16148.9	2405.61	10112.3
12121.9	6581.99	1725.06	224.561		5218.25	5762.02	1634.98	818.213		7900.07	6214.24	5442.22
21416.3	7232.95	2047.66	294.981		14689.5	2870.34	4149.03	433.081		11944.4	4484.36	4150.09
17477.8	5769.94	3859.78	344.35		16770.8	5648.22	3276.69	274.636		5569.11	3991.89	7082.8
20812	1744.67	1542.39	480.513		4190.93	5312.84	3937.24	1529.24		5395.08	4096.76	3497.14
13428	2651.34	2827.66	209.69		7573.08	4985.95	8038.2	1049.17		20524.5	2500.3	5891.84
20272.3	5651.63	1893.58	428.409		12979.2	5025.04	5531.85	476.119		5883.19	2216.53	4447.21
12044.2	2423.05	3860.47	471.974		14137	958.573	4421.9	377.506		8355.03	2169.89	2273.09
14958.5	2304.8	2470.84	722.571		11023.5	3700.59	3361.06	396.411		22267.2	5454.03	4031.63
15388.6	5257.88	1688.25	318.716		16306.2	2654.02	1478.1	487.947		8796.4	4457.74	5319.55
18038.3	6458.45	2820.62	423.904		12681.7	1398.11	6220.56	227.023		6338.71	6283.48	5622.93
7557.13	2978.01	3008.38	861.336		15555.3	2788.58	7662.34	618.502		26404	8828.27	3424.88
17425.2	2091.68	3273.75	472.776		14605.7	1142.15	5464.48	238.045		11447.9	2442.66	6155.09
6224.7	14049.3	2865.28	632.866		16416.8	619.87	2967.72	499.473		17167	5825.23	2957.59
8314.72	5778.01	1354.09	332.416		8220.01	5213.8	4046.77	1684.91		11078.2	4547.5	3791.86
16416.7	1501.62	3818.81	810.357		15425.6	7601.96	5306.69	259.847		23666.4	2944.6	3290.37
14777.7	3734.03	2539.56	246.159		10446.1	3389.04	2976.53	1787.2		18573.5	2915.59	1126.79
16685.4	5709.19	2867.33	710.966		11458.9	8716.08	5249.27	744.46		18364.4	5768.14	2584.48
2605.55	2472.31	1996.06	376.542		14196.4	5679.95	3113.23	534.562		17044	5690.28	4012.89
12314.5	2026.45	2395.14	217.463		20392.4	2601.31	10305.1	323.588		24280.1	4810.81	5819.2
7140.26	2658.35	536.48	378.657		7496.67	12127.8	4052.81	625.04		30691.6	4217.56	4342.26
6244.83	2330.32	2308.8	382.574		10150	2790.86	4734.61	295.351		16939.7	3186.31	2411.06
4844.39	2607.54	1520.85	666.127		12397.7	2974.17	3872.79	422.631		10977.7	2162.09	4021.4
3190.77	15455.7	1592.17	229.669		14917	3800.45	6309.53	338.903		11022.4	3130.68	4356.34
4809.47	3990.04	3183.97	272.497		17325.7	767.044	1501.95	715.447		15776.1	5717.87	3457.72
7507.56	4420.72	2026.98	378.116		15814	5981.86	6290.68	987.61		23840.4	2793.97	2694.25
11008.4	2883.95	2746.5	628.9		11069.6	3234.05	6326.76	453.398		4057.82	7394.32	2993.75
14130.4	3124.05	1882	2001.56		12904.3	7302.51	4455.33	987.834		16714.3	5300.8	3194.32
4585.4	3899.85	288.393	435.256		12918.6	3366.45	3924.95	573.066		11814.2	2820.37	1107.56
16116	4809.72	1134.32	248.232		13188.4	4375.11	6638.62	730.544		16154.1	3186.72	2040.8
24011.1	3074.48	784.536	436.238		13495	4596.85	6913.51	1015.02		23700	1875.67	7548.1
15766.6	2880	942.994	710.194		6956.65	6343.07	2886.94	695.188		22127.3	4034.82	7198.25
16903.3	5077.75	3514.85	492.238		12989.2	3215.86	2991.9	463.244		5742.57	5303.29	2704.73
6890.77	1801.11	1454.62	599.592		13967.8	10025.4	6336.39	405.299		18500.4	2294.95	3176.89
6419.85	3865.9	1278.52	196.6		12598.4	3267.41	7598.96	2770.89		9361.65	2586.83	6406.32
10243.3	891.084	2025.33	1666.41		8385.57	5501.84	3159.2	1253.19		23353.4	1946.97	5579.6
21367.2	5364.08	1807.04	331.28		13136.4	25362	6143.53	998.928		9394.26	1389.51	5590.6
3807.51	2889.06	1120.96	381.472		3249.55	3686.14	1397.56	261.162		18024.6	4282.53	2210.44
6653.09	3075.39	757.75	414.258		15888.3	3943.4	3083.13	378.155		20039.4	960.805	3353.53
8306.54	3425.76	2732.32	230.783		8396.83	7031.19	3786.36	658.388		7294.82	5041.12	3766
16247	2241.67	2384.88	261.546		10457.9	5842.31	2821.09	804.491		18834.1	3731.54	4174.34
14591.4	3814.71	3395.61	587.668		10060.5	3923.55	10082.6	516.638		20814	5149.99	3966.03
17105.4	5089.08	2403.99	418.688		10647.3	3531.59	3593.19	296.853		18206.5	3504.49	2674.74
4754.4	2786.11	1141.53	558.081		16753.6	36327	3009.3	758.4		35018.1	3551.78	2708.82
8244.39	1119.44	763.197	195.656		12324.9	2388.26	1595.34	2112.3		4854.65	3299.56	6601.41
10493	5515.64	2292.34	253.628		8808.09	2933.79	4537.27	2259.34		7928.46	6965.1	8539.6
6734.44	4072.04	3211.89	401.709		22055	2509.16	4166.24	448.338		27099.4	4623.62	2530.44
14683.3	2114.78	1661.92	297.309		6175.11	4593.35	4728.02	1363.68		17573.5	5930.12	2281.86
9839.6	3604.11	2628.6	374.23		8067.66	5184.69	4873.02	208.928		15434.4	3508.84	1920.16
18347.9	4443.17	2980.33	281.436		13852	4426.36	6631.91	737.463		18083.2	5433.4	3045.34
2042.95	1343.12	3091.46	681.854		9690.98	2504.41	4486.24	336.055		19473.8	1521.01	3711.31
9308.54	2553.54	2159.07	321.554		2605.29	4148.99	5966.11	2095.11		15792.9	4416.09	5576.62
16420	2043.12	2428.25	591.82		13596.4	3161.71	3092.26	237.96		14582.1	5828.99	487.046
16450.1	4645.29	920.653	1084.39		11423.6	3759.5	5229	452.118		15582.6	3965.78	4891.92
18150.8	3435.59	2396.64	372.228		14225.3	5153.05	3916.9	533.321		25789.1	5370.93	7327.01
7512.76	2182.24	1915.54	692.839		9030.77	2821.12	2217.42	553.304		17519.6	5388.38	4094.14
19270.2	4645.67	3595.55	285.89		20834.4	3258.98	5285.77	456.301		16854.5	2326.41	1205.62
14810.1	2584.7	195.574	362.771		15246.5	1373.64	5066.34	104.504		7330.77	5587.59	1156.23
8351.91	5045.58	2507.91	443.222		13064.7	4712.7	4377.27	565.532		14489.9	3498.77	3913.9
21819.4	2497.67	1852.63	358.558		8938.14	1929.32	5291.33	1031.23		10591.6	4076.14	1924.26
16008.5	3635.15	781.77	233.806		8694.15	2520.64	6690.96	1045.29		8646.77	5489.6	1256.23
8846.25	2792.81	2295.71	406.391		14800.5	4147.48	3950.39	336.932		9812.9	5319.65	2626.68
5648.14	3036.1	510.057	548.337		11813.2	3231.05	5327.36	1201.21		15634.2	5249.94	2713.38
16306.9	3358.14	418.354	629.599		8298.51	5583.44	3098.97	563.11		12424.5	6015.88	5094.01
14930.1	1813.76	1242.92	319.463		15678.3	1453.23	1743.73	885.158		14095.1	3191.38	1480.54
34010.8	1105.7	2480.12	778.418		21965.3	2335.67	1431.14	713.9		16691.2	3893.05	2930.52
37655	2826.89	3391.09	271.364		14831.3	1360.68	3099.49	286.761		20911	7085.26	2220.45
11459.1	3913.08	2900.26	735.337		17100.9	5708.38	2432.57	738.557		27984	3675.83	1025.53
17087.2	4731.58	364.549	203.679		11095.7	4300.81	509.308	376.202		13518.7	3005.19	3012.03
28076.5	4653.37	1356.5	411.569		10914.3	5512.85	3157.16	1349.11		19751.6	3416.64	3275.89
19705	2228.99	4362.5	601.069		15097	261.327	7516.07	4793.29		7291.09	2976.72	5379.75
12956.6	1523.14	3031.21	297.511		14085.6	3388.54	2994.49	1180.91		17166.7	4379.46	2094.78
16627.1	1003.85	1448.18	560.75		15967	2555.59	2134.5	428.027		26471.8	4029.3	2613.51
13948.7	2269.86	1073.84	479.799		13873.3	2216.71	5158.11	961.887		26072.3	5620.28	3037.63
15206.2	2327.8	571.366	318.655		19296.8	1822.65	9070.54	546.934		14156.1	8526.99	7934.78
24554.9	905.185	225.4	366.283		7264.46	3744.54	4694.16	867.339		21841.6	7083.4	1592.1
9786.41	1132.44	1626	889.106		12369.4	4788.72	5244.5	651.146		3693.12	6627.47	2144.03
17639	546.257	251.749	673.222		16074.2	5880.28	5226.94	254.612		5553.47	2891.24	33257.9
6604.64	4573	2160.69	572.676		8309.44	3183.88	1847.9	1422.64		2090.89	2708.65	809.878
6896.43	2527.85	881.623	246.204		13619.5	4775.31	3630.66	815.587		19721	1999.11	2691.28
19201	2961.06	1547.16	418.19		13666	3314.16	2914.82	670.897		11562.9	3136.26	5335.67
9321.12	2742.39	1440.56	366.386		13099.1	4254.47	5189.96	210.155		14156.2	3601.77	3473.91
9860.19	874.009	3620.43	407.274		17719.2	2628.34	5952.99	951.103		9925.12	3994.45	696.202
10703.1	4004.72	3061.09	329.353		13031	2793.55	2031.26	815.368		24692.3	5824.06	3275.23
10026.3	4324.51	921.207	323.804		15965.3	3152.06	3064	514.354		8984.31	4736.72	1509.72
14787.7	2402.17	2161.47	738.061		13338.6	3732.65	4523.9	990.207		16133.8	1899.43	5820.14
9288.76	3764.01	257.988	463.709		15080.3	4889.29	8682.45	489.745		8721.91	3324.8	964.573
12859	883.138	1160.51	190.774		18153.4	4362.02	4517.29	341.342		21686.1	4124.59	2828.28
17955.6	1202.61	3875.92	365.936		17071.6	3541.07	2932	732.25		20239.4	1022.69	3113.94
19627.6	2721.54	1520.23	230.679		16378.8	2569.97	2068.43	410.099		15378.4	2314.91	3128.82
16744.4	5738.18	1043.07	230.204		11735.2	4269.13	4130.73	1404.43		15136.6	4338.56	3136.93
726.332	2413.34	1177.85	998.55		31733.5	1975.09	3399.32	1239.31		5633.81	2380.83	3335.58
8159.12	3547.38	1214.32	293.94		6369.61	3773.82	3340.61	246.503		22465.2	6486.91	4909.7
9524.49	1572.98	2023.46	531.991		8972.33	3060.68	403.751	589.471		27135.9	2471.45	2178.69
8562.39	2568.87	1234.77	1333.23		12097.1	2931.7	4608.78	1395.9		13143.4	5887.82	1818.91
4406.16	3041.68	305.978	370.081		6397.45	3870.09	2025.39	189.523		22221.5	991.852	1121.47
7365.47	1735.33	3570.88	506.615		2862.33	2465.45	6296.62	1013.14		16282.2	2719.2	1180.76
14907.8	3254.16	3091.56	583.042		2868.83	2818.52	8075.51	856.908		23880.2	3667.97	1578.45
18955.1	3733.42	3892.3	381.334		8571.64	1026.91	4578.04	1218.94		23212.7	1774.98	6162.32
2782.38	3010.95	352.449	283.3		9865.04	2729.19	4190.83	665.305		11554.8	1485.64	3502.03
5943.58	5027.96	3158.87	194.067		12077.4	4038.84	1161.07	1204.84		16568.3	2379.67	2507.28
6498.64	3526.65	1080.26	1069.4		14456.7	6611.42	3045.37	302.658		14186	6426.01	1533.02
4354.95	2115.89	2746.96	283.166		11265.8	2501.09	8301.39	732.429		9163.72	1828.46	8479.05
9321.95	1177.25	2078.39	249.044		20401	4219.24	3055.58	972.984		5161.39	428.869	5439.52
19784.2	1803.97	1289.94	536.188		16750	2757.45	1841.41	1870.18		25469.7	1617.82	3508.28
20756.6	5857.01	1930.7	263.973		13523.9	5526.18	5917.76	293.176		6794.75	5546.41	7819.27
12219.3	1699.6	1958.76	521.637		12035.1	3179.55	5716.74	550.717		16069.7	4212.94	3863.57
8269.04	3437.96	3861.56	213.303		19021.3	8370.03	1581.48	575.608		19303.2	1161.29	1212.23
11029.6	3611.33	986.578	488.811		5778.21	5502.63	5967.52	487.172		15861.4	390.493	3504.29
17773	1486.93	320.405	326.465		19208.4	5042.13	2618.67	711.317		15237.2	4336.44	6976.15
7468.96	3214.94	3058.88	257.772		10315.7	5825.94	5138.57	401.178		21796.4	4310.88	1936.33
4877.78	2173.74	1828.5	377.677		15383.3	3017.86	4404.82	679.966		7965.31	6492.45	5123.88
6811.3	2765.53	1431.92	454.445		12017.8	13745.2	4424.15	222.251		14117.3	4491.99	7366.69
4133.4	2952.31	1198.61	566.335		9324.58	6298.08	3399.58	1953.27		1772.02	3982.5	6399.87
8848.93	1722.93	2134.16	643.889		8883.29	9971.06	4085.06	776.005		725.393	2008.28	3128.05
9790.36	2210.77	916.313	453.656		14339.4	6057.1	1695.37	278.072		20482.5	4139.96	1472.83
6809.65	2288.23	230.785	425.95		14964.5	7009.27	2264.44	493.704		4261.58	4448.25	3965.84
15456.9	868.682	3393.17	284.762		14793.3	8269.35	7084.79	1503.25		15895.5	1635.89	4024.81
4712.91	2689.96	252.296	547.477		9064.02	5114.25	3120.48	385.518		5940.84	8545.64	6516.37
5715.01	2285.48	1832.67	605.075		17854.9	3627.26	5149.18	1067.21		16503.1	6708.22	4090.15
10404.1	2086.36	3754.61	343.36		10233.1	5352.58	2440.55	803.817		5172.52	1417.3	4215.53
6183.33	2387.15	811.467	245.585		14093.1	2304.61	3760.83	1105.53		19441.9	3691.83	7854.4
13321.1	2940.82	5826.55	690.311		17138.1	9125.97	5703.33	1136.48		14489.1	3366.13	5265.33
5928.98	5198.15	3770.6	680.147		11086.9	9279.69	7443.05	1154.36		11484.4	4433.3	4297.09
1793.15	1782.77	4473.98	290.09		10666.1	15432.4	3919.01	686.835		13102.2	2555	4424.61
19570.4	2280.31	4047.01	274.111		7267.16	8039.16	8255.09	1169.22		4203.27	5319.1	8227.25
1012.55	2847.92	2565.42	307.567		6652.61	5885.17	3427.15	511.896		8734.76	1585.57	3942.13
30679.5	957.719	1555.76	367.267		12198.6	5807.4	5169.66	813.343		12265.4	3838.1	5639.11
20272.6	3144.89	2099.08	295.005		3594.05	4839.14	8275.83	1051.99		21129.8	2735.93	4219.6
21923.6	3016.76	4578.28	301.626		1791.47	6744.02	6334.49	528.299		22567.5	1946.18	1563.57
19152.8	3844	1219.91	432.414		11983.9	2289.06	3013.16	1313.24		21193.1	2595.05	4565.74
10507.6	4356.33	3237.19	222.773		10995.2	5180.23	1606.37	844.198		14759	3966.81	3889.11
17942.7	2407.51	4299.89	215.488		18008.9	6331.09	3419.49	977.737		8701.18	3817.66	5062.51
12467.8	4646.76	1943.22	810.053		13821.8	2720.51	2350.59	476.491		7006.28	2118.95	7596.83
15396.2	5837.51	2153.3	340.815		11137.8	6497.83	1675.05	561.77		790.139	5766.97	2331.53
11328.9	2871.59	3984.51	291.315		19027.8	3805.83	6990.42	751.701		20972.9	2176.66	4095.74
3961.31	2599.66	2267.45	322.674		12401.8	3700.51	4085.58	1275.04		19726.3	5334.4	3751.2
14192.6	2536.4	2170.43	316.226		10922.4	3460.76	1587.51	931.702		15145.5	2538.98	2132.55
17143.4	2876.98	2812.32	1131.41		14758.5	5335.74	3451.75	342.765		18438.2	6572.87	3357.6
11741.2	2588.58	4598.16	249.905		2298.79	4231.93	5806.73	1821.51		17983.6	1285.24	6474.25
15801.7	4436.12	2031.97	493.24		17472	6418.26	5800.88	1743.28		23478.7	5612.99	6552.92
13774.9	1778.63	507.335	512.532		18113.5	6694.65	7311.8	479.67		13595.6	2092.13	2446.04
13961.9	1705.35	894.432	625.105		7444.72	5311.43	3354.57	334.841		17722.1	2081.22	5513.84
12107.7	3354.28	2003.48	302.805		5341.76	7223.78	5167.14	1042.19		19410	1755.02	6299.74
8622.46	4077.71	2183.75	354.038		12648.5	4198.45	3273.47	466.36		25640.3	2743.81	4932.48
7338.33	4177.23	1335.37	354.869		3682.33	3078.95	11106.2	1471.19		19831.9	4982.66	4922.61
10006.4	690.149	2326.81	272.918		12307.7	2450.74	4976.7	1538.49		33818.2	5023.35	5052.38
24427.6	3734.26	1347.08	207.845		14967.4	2784.48	2335.96	326.343		10846.9	6039.52	4473.55
7948.42	8844.41	1894.81	989.471		5567.08	2470.66	3387.82	296.354		6545.67	13042.5	2986.71
16558.2	1571.4	2805.26	657.866		15043.7	1911.59	5071.73	1535.24		9466.98	2314.09	3607.46
6834.38	1816.98	2516.03	382.349		8617.76	5310.22	3960.56	1430.22		16297.7	2488.32	5828.58
6528.91	2834.82	1921.07	1145.66		14558.8	6007.97	3441.94	718.159		16432.2	3303.13	3558.14
10229.3	1383.99	794.255	242.616		7448.09	5275.59	2537.68	897.465		15115.9	6581.31	5665.94
991.286	3281.29	1027.53	474.477		4638.45	4203.7	2729.78	1080.97		20495.6	3554.28	3994.39
11467	998.437	1361.98	475.932		11553.5	6666.75	2905.04	478.716		23509.4	6724.41	582.95
15147.9	3818.21	1833.15	332.348		14055.1	2837.49	3124.71	1172.16		19348.2	9727.29	4081.74
12039.9	6973.08	3130.91	235.072		4290.36	5189.21	5042.8	1295.96		22149.8	6188.26	8100.04
494.984	2636.81	3760.58	419.918		8992.93	9322.01	5950.46	1483.11		9074.89	2859.72	3720.76
8675.41	1790.05	1097.91	436.641		19215.5	3163.25	2133.25	923.346		18074.6	1919.97	4395.02
4994.21	5854.83	1801.83	388.526		3611.57	5274.76	3340.12	438.88		20162.3	6856.66	1767.65
17812.9	5187.63	2719.3	319.06		7800.66	3984.75	5940.06	261.073		24450.2	3756.69	5768.48
515.209	2631.34	4796.49	328.656		5432.29	1058.32	6125.74	1338.71		14057.3	6119.28	9230.56
11109.7	1971.33	2685.59	913.379		18215.2	1391.88	2652.42	472.207		30166.4	4457.85	9076.42
10271.7	727.408	1082.87	228.087		17277.4	5030.8	1426.78	802.405		18217.9	3520.87	1801.81
13778.7	2976.77	1967.97	363.452		11604.4	2302.78	3673.12	1089.81		23933.2	5281.18	2974.48
11408.9	13089.2	2389.43	309.416		4775.74	953.364	5950.45	726.725		16428.6	5659.54	5623.93
10018.9	5121.31	1011.64	288.434		11633.4	5348.47	4309.78	335.303		4710.29	2968.13	2306.66
15083.3	5418.43	1171.99	487.501		15031.9	2092.12	3404.74	773.967		10879.7	3133.03	2930.11
12504	6226.72	3916.79	278.093		17239	3767.75	2170.96	1899.99		19072.1	3105.87	2965.35
12877.2	2870.87	2819.16	487.91		16726.5	5110.71	2947.95	388.667		14266.3	4591.99	1139.78
10016.3	10549.3	1884.12	598.212		11992.7	7703.42	6185.51	1856.45		16255.1	2797.73	1326.12
13705.6	3334.5	2280.9	190.658		1542.91	9462.4	5029.53	1545.05		19379.1	1477.52	1111.38
11830.5	4064.28	1545.2	264.011		14653.3	3347.36	5523.07	992.311		20875.4	2566.2	3295.64
15388	3210.05	847.322	297.304		12065.1	8143.59	1306.32	862.034		3329.97	4628.85	5071.3
15900.7	3054.83	642.09	232.207		5494.4	2434.25	3376.81	1411.32		13176.2	4853.46	2948.13
20827.3	2293.52	993.859	362.911		9988.82	5801.25	4809.22	2210.98		14486.6	4163.97	6337.82
2448.35	3547.27	1862.58	484.737		22047.8	3563.03	3885.72	1088.08		7056.92	2635.1	2034.39
8631.33	2121.47	3015.91	313.31		1987.87	5039.83	5309.19	906.258		18788.6	2716.03	7807.17
7486.93	3686.84	1378.92	552.913		16368.2	4411.03	2593.94	868.417		19753.1	765.326	2476.95
14360.7	3871.66	1917.78	482.214		13632.1	7692.41	3707.95	1121.25		17470.3	6047.18	5955.76
14713.7	4762.99	1597	270.586		15896.5	4788.76	3737.48	855.56		10222.7	1232.42	5149.02
16090.2	1175.7	1075.37	477.965		8023.82	4617.73	1841.59	767.29		23688.7	4428.37	3190.34
14596.8	6357.33	1495.28	365.179		19382.2	6918.53	5623.54	1454.39		20496.1	829.241	5877.93
11381.4	1227.5	717.906	304.433		17495.6	6157.82	6566.66	350.99		14974.1	3899.8	2926.25
19473.2	3270.39	2082.76	523.521		11090.9	4884.78	4379.41	1122.45		17246	2981.52	6024.85
12537.3	1846.47	3037.29	291.572		16213.2	5569.61	4066.32	747.112		6202.7	2271.97	6213.42
11423.8	4382.22	978.45	244.712		13800.5	7886.96	3336.88	2503.99		17852.5	4252.19	3191.78
19491.4	3020.03	2494.84	422.414		15883.5	7715.17	2747.34	535.326		1834.69	6280.28	3361.88
19797.4	4129.69	1232.83	447.333		301.134	5982.89	4870.1	2324.22		23527.3	1089.86	3518.94
15437.8	1914.21	1483.59	230.176		18859.2	7560.15	7469.61	195.515		16767.3	5927.99	3191.67
2430.2	5450.97	2681.18	291.602		18355.8	826.925	2355.82	2114.04		15355.4	2857.93	1769.6
8143.39	569.772	3998.16	327.715		6522.31	4513.7	4536.14	289.546		20510	3663.43	6339.81
10854.5	5105.3	1879.47	220.349		15790.2	7474.6	2759.86	1023.5		19378.4	2305.57	3619.36
9409.69	1971.16	1072.93	434.447		15961.8	4062.98	6533.35	1863.23		16894.5	4875.22	3776.41
11218.8	1372.66	5050.81	414.719		13078.1	6942.4	5506.74	2381.41		22066	1992.74	5123.43
10489	1805.64	2533.24	177.618		20496.4	4599.33	5424.11	940.077		9070.59	5357.02	7668.95
6794.9	2548.68	1857.42	217.045		19522.2	2618.11	1571.78	845.699		18251.8	443.935	3816.22
16634.8	6665.36	1077.41	481.655		18368.2	8615.42	3332	885.071		22201.1	3284.67	1914.18
5437.55	2012.01	2148.76	357.527		7174.45	3521.05	4859.28	1350.12		16278.4	4480.84	12845
9715.56	2533.07	1297.31	280.71		9007.39	4353.7	3607.1	699.757		3914.4	1283.71	4245.82
4811.38	3694.76	3013.67	269.07		12870	5505.22	3479.45	1374.29		14223.4	4756.54	5002.47
17043.1	3038.4	3509.6	220.91		11519.5	4021.47	1816.44	703.52		20197.6	757.971	5360.35
5487.34	4066.04	1155.82	823.266		11796.7	11939.4	6343.64	329.732		20146.8	4751.2	1875.4
10746.4	2874.81	3421.66	438.33		17959.8	3955.85	3384.83	559.042		14545.3	4873.23	7561.45
18515.7	3243.47	830.198	466.795		8008.45	4576.32	3636.3	1299.77		11078.9	3736.73	7050.59
16627.2	3125.69	2115.92	958.483		20055.5	7840.19	1648.63	1750.35		5749.35	2167.37	3474.8
27574.6	2911.28	2780.31	192.321		18133.1	1153.36	5990.49	1561.33		15439.6	2734.19	3777.74
17797.4	2659.67	3237.51	397.55		19058.1	5962.76	3309.72	811.297		19412	4679.55	3090.11
13066	3684.27	3127.89	406.666		19622.9	9161.18	5048.51	1344.31		10981.3	3117.63	10428
14560.4	2023.15	2529.66	674.41		5207.16	3522.56	2807.08	526.359		1936.42	4285.69	4413.19
9896.09	4646.33	588.98	229.445		15265.2	374.463	2050.8	428.001		12022.9	2245.71	2254.46
9784.03	7355.89	1433.05	823.816		6099.36	7246.59	2073.23	949.264		17999.6	4062.1	5163.23
4693.06	2110.32	1086.88	240.905		12478	3643.48	1565.72	947.284		15536.7	4547.98	3703.57
21697.5	2451.07	3335.85	496.22		13746.1	2788.89	3264.71	733.501		19558.2	4494.85	3868.2
6271.82	2210.3	1944.23	408.786		6923.42	2459.52	3743.25	1376.06		4281.59	4249.34	6198.29
19565	3720.79	3205.89	316.659		15470.2	6683.49	5840.28	403.361		14660.2	4230.67	12228.7
5259.82	4337.46	1192.86	267.294		11875.2	3888.61	4172.95	443.305		14470.3	7088.05	11620.5
5092.79	2561.7	775.275	369.302		4721.48	3444.64	1867.57	4052.78		6662.18	2244.69	5512.8
14638.3	2340.5	770.653	343.026		9932.87	2506.82	5388.02	1286.66		6076.53	3188.92	2422.56
11474	1249.28	3390.74	390.521		7207.25	4326.1	2573.63	1003.81		14966.2	2117.54	1659.24
7287.12	2169.01	947.999	474.724		8426.08	4273.99	5669.71	290.242		22461	2851.44	2263.36
10858.7	2083.21	1509.02	342.171		19850.7	3941.34	5326.88	1125.74		17796.2	2804.47	6761.97
6646.14	1553.52	1387.64	393.772		11756.3	5411.42	2434.16	3789.18		12933	4048.72	4276.07
13633.2	3722.97	2425.71	289.427		12237	3404.74	4406.23	449.357		16770.2	2827.91	4820.1
12589.2	2224.93	2127.68	293.887		13077.4	3520.12	2354.62	822.456		17288	10758.8	5845.55
10469.5	724.115	3818.76	362.813		11080.7	2809.76	3425.22	492.537		7413.68	2084.05	5426.93
17620	3435.56	4174.39	315.801		9813.1	5872.27	2025.12	769.796		11018.8	4045.8	6522.89
1917.29	2983.59	1281.75	562.79		15292.7	7166.71	2579.89	663.396		13543.2	6248.37	1982.08
12792	4266.32	1873.69	208.642		5266.57	2683.89	6406	763.396		18433.1	3384.6	2897.71
15172.3	3382.33	1032	431.706		21019.5	4323.7	2850.73	701.023		17187.7	3150.49	5155.42
9028.94	4879.27	1652.51	239.293		18381.1	6188.1	3292.31	373.454		6204.52	1833.34	3006.71
12037.1	2963.13	3215.9	480.219		17546.9	4220.11	4707.97	348.258		12114.6	4071.41	8761.18
13478.5	1588.4	1933.74	234.097		3740.04	5532.23	4735.12	694.376		23522.8	3892.54	2436.47
15425.4	3027.4	1639.67	468.783		7894.57	6841.41	3236.73	2345.37		20808.5	3409.45	6591.86
18106.8	2906.86	2948.3	230.123		14831.5	6516.94	7640.16	439.129		18468	2795.78	1931.16
11928.1	4100.37		549.446		1889.65	5196.07	2780.5	346.729		9208.67	8136.3	6216.01
16210.3	1882.63		343.895		13227.9	4909.89	2631.05	223.185		14252.5	6517.04	8248.2
4574.3	3656.69		264.111		6705.82	4101.22	3793.99	259.632		29847	6588.98	6031.62
5580.2	1853.47		234.601		17329.8	3665.86	7173.88	365.553		14491	3806.62	1707.1
21863.8	3193.71		410.629		9372.33	3820.35	3153.62	1160.41		22481.1	3781.26	5359.33
11536.8	2285.1		262.911		16075.9	3521.18	1603.6	767.194		19111.9	4622.32	8942.55
15474.7	3436.51		351.566		13482.9	3859.05	2859.95	428.123		17829.5	3836.55	2483.88
14398.5	1920		263.181		16106.7	7184.93	4116.07	1020.97		11455.2	2628.73	2281.05
3477.28	3814.79		278.234		13102.8	5454.31	3519.63	717.047		12554.1	2854.99	7702.56
17696.4	9933.68		262.492		8319.91	8729.9	3872.36	559.335		19121.1	1908.94	1944.23
8431.16	2845.24		229.452		18992.6	5474.56	5920.24	1015.68		7180.86	7419.66	2232.05
3793.47	1961.71		212.314		10625	6777.73	4149.23	353.365		13806	2735.66	2571.17
4607.57	3712.9		530.829		13279.3	5012.26	3812.68	306.787		7319.92	1284.66	2511.49
2345	4256.97		295.884		10548	1988.4	6137.11	768.18		8606.14	2379.93	4728.29
10146.5	1239.14		230.472		10680.1	2304.33	5281.47	183.512		27395.7	9105.7	3247.53
15821.4	3722.03		345.397		20651.8	2492.95	2359.9	435.362		22862.8	3471.33	4453.38
6719.14	4530.36		615.734		19412.7	7938.05	3457.95	624.018		18784.2	2367.61	2066.01
14089.7	5610.78		253.802		11845.5	1677.59	3656.47	842.95		15725.4	2690.74	4393.34
14664.3	2708.07		254.596		13238.9	3469.76	6332.06	571.11		25443.1	3012.11	5037.83
9065.73	2745.08		500.45		18157.1	4756.78	1709.91	591.066		21144.1	6015.65	2801.01
6193.94	2680.16		360.065		9925.34	14575	6427.65	711.615		16714.9	4390.14	2788.55
14785	2688.54		304.726		4904.4	6422.53	4338.02	295.284		13401.9	2674.23	5182.72
9156.47	2125.45		682.42		10929.8	2085.53	4527.93	762.352		12072.1	4424.07	4090.09
16122.9	4426.13		227.639		9319.25	2008.21	5775.53	219.292		15937	5200.36	5401.15
21879.9	5282.67		301.076		13899.7	6014.53	4586.78	773.126		8428.93	4730.56	2597.46
10327.4	1448.64		267.464		14478.2	618.003	3305.73	839.959		17383.4	6373.49	2293.74
19636.1	2677.89		259.394		14040.5	4100.08	4411.95	526.17		19064.5	1413.6	10078.9
10377.7	4427.01		324.233		17626.1	10680.7	4756.38	966.996		15554.2	3113.64	10563.7
14345.4	1161.5		363.782		13463.3	1326.39	6948.24	1141.65		15957.5	5148.3	5133.67
18415	2143.07		540.417		2688.85	9390.71	6281.88	686.636		19237.2	2607.52	4885.52
8794.76	2185.51		102.042		16007.6	8847.29	5956.55	523.363		33569.2	5758.63	3308.62
12887.1	2485.71		274.571		23315.2	1472.11	7977.74	358.563		20284.3	4395.89	10693.6
16816.3	1895.59		275.813		7914.94	3448.41	2676.8	314.213		17058.4	2600.69	3586.52
10689.5	1855.89		460.947		10585.2	1887.92	4162.42	1044.95		21499.9	2485.97	5812.16
13999.5	4166.38		329.148		18891.7	2517.6	6535.15	478.993		15715.8	3190.16	4192.32
25491.9	3986.01		815.749		16111.8	9854.42	4445.99	272.275		16818.1	2114.98	2952.38
5940.06	2753.06		180.984		5339.6	2397.42	1947.73	862.36		15701.3	1910.09	3855.43
15421.2	2244.49		335.83		9083.1	1059.85	3474.6	3189.43		16915.1	1869.69	5213
20151.3	6455.6		433.743		11186	2736.1	4451.21	823.163		13903.2	2957.6	4262.88
20750.2	2529.33		579.65		13870.7	1682.02	4268.82	1209.18		28911	3087	3257.02
21102.9	2055.56		1008.9		11643.7	5241.06	4684.46	263.663		19703.8	5229.66	10101.9
9640.56	5938.19		309.466		11676.4	2670.7	2147.43	976.034		9797.23	4936.3	3665.46
12528.4	1191.39		289.169		8895.89	8349.81	1951.48	361.048		18721.8	2538.11	3727.18
10046	2380.15		196.856		3076.01	2808.53	5827.05	856.986		13368.6	7647.03	5592.61
15663.1	4021.21		553.524		15893	3175.72	6160.59	661.671		19914.8	2631.73	1605.95
3831.75	1553.61		319.372		1557.77	1947	4903.56	546.928		29406.8	1893.64	2260.86
12484.6	4840.55		301.106		8083.3	5450.31	7518.95	265.191		22271.7	2328.47	5833.78
16081.3	3215.41		380.905		13653	2990.97	1994.01	493.525		11767.2	1677.22	4438.09
13296.1	3681.86		376.846		12954	744.286	5051.51	958.699		30275.6	3203.54	918.812
4556.55	2399.88		492.118		9885.23	3769.67	5629.72	1144.12		8448.11	3607.35	3233.32
2812.82	6386.77		274.154		1737.24	700.76	4024.96	1510.81		15730	3683.09	2388.26
9721.23	455.126		374.775		16213.7	2639.04	3484.16	873.143		29991.5	2145.72	8724.22
8935.96	2063.01		491.23		11145.5	3450.1	2921.85	1378.95		19787.2	5229.49	2412.53
13861.9	4191.9		561.936		12355.6	4375.22	4936.65	767.364		24253.8	4106.61	3369.14
6149.43	3482.87		200.06		17155.5	2072.76	4878.38	456.023		23216.4	3162.91	1638.52
15431.9	4402.04		264.841		15463.3	4276.58	6383.68	824.461		24780.5	2020.95	3248.63
6391.56	2888.83		304.782		15802.8	3642.81	1515.69	687.92		28773.1	2232.68	2125.97
2799.64	3510.65		542.944		18697	4552.64	6109.13	838.485		25310.5	2814.63	5739.19
20030	928.286		805.838		13210.1	2139.79	4817.49	682.526		27732.7	839.005	2978.91
12698.2	2486.96		353.979		8727.64	5605.36	2737.05	196.826		7759.73	1405.12	5271.77
19872.5	3606.6		241.719		15263.9	2386.36	5349.35	1109.85		17149.9	2854.23	7913.8
5957.41	2115.7		177.928		5543.03	1940.59	3976.03	321.249		21452.9	2218.28	2582.35
10770.7	7255.35		280.313		13518.7	5708.56	7184.47	437.367		19116.5	4151.38	2774.78
15837.4	5212.51		441.82		15052.5	3931.85	2336.6	425.199		22307.9	2491.93	2191.14
10279.7	2250.13		516.637		5732.11	3378.53	4961.85	406.013		27437.7	2785.4	3109.93
19607.9	1630.34		284.244		19815.6	5077.59	3968.78	601.958		22993.7	2003.19	505.115
15033.7	2226.84		1649.74		15963.8	3212.46	4307.12	379.857		22332.1	2204.43	1590.49
11841.3	3102.93		369.367		16606.1	5285.23	5696.04	214.185		13837.6	4143.98	1087.11
17617.9	3037.44		255.907		23580.6	4313.62	6095.97	472.567		5848.63	2907.54	3758.98
18223.7	3779.92		144.836		16743.1	5468.38	2077.06	888.006		25378.6	3159.32	6701.94
9702.94	3335.02		225.816		13922.8	3474.78	5506.12	1648.86		26948.7	5102.94	3789.81
25326.4	4274.14		964.44		17660.5	894.376	6136.57	462.576		29717.6	1675.77	3720.96
11082.8	2356.72		349.509		14745.6	3420.98	5529.11	1117.56		25045	2454.19	9519.69
22783	3117.18		312.985		8077.22	6096.79	1584.97	605.195		12837	4388.25	5428.19
13061.4	3383.81		529.571		10384.9	4051.83	5934.31	945.087		12103.2	2786.54	4531.57
14398.8	3401.17		276.6		10139.5	1758.05	2758.73	975.94		13510.2	3223.65	1535.93
24486.5	3445.27		288.256		6018.15	4085.76	5565.1	514.958		24020	3594.56	1185.72
19863.8	1163.01		305.918		14372	4923.11	5187.86	665.251		10948.3	1584.51	2925.92
14550.6	3936.78		1401.76		6092.6	2165.5	929.537	169.785		23048.4	861.944	2267.55
20939.6	6465.66		200.047		13777.7	7753.12	6079.02	394.455		28217.8	3518.09	3971.87
9400.57	5791.94		284.401		12671.2	2521.81	3073.03	423.24		16489.2	2312.56	5253.93
16244.3	2538.38		262.768		14635	7507.13	3052.03	584.876		13516.9	5183.09	2571.51
11889.8	575.942		261.04		20855.8	6769.81	1925.85	514.311		13917.8	3238.4	5422.03
14424.5	2415.65		189.336		5837.13	2802.55	6341.33	727.158		27424.2	2200.19	8759.35
13611.2	5126.12		491.547		17843.2	3059.49	1911.11	446.012		10373.5	4369.13	2226.98
10435.5	3915.35		385.255		12073.9	7087.27	4830.29	1098.27		21736	2899.69	2959.18
9417.73	2900.06		315.787		7377.21	4491.73	4799.05	442.739		10443.8	2879.35	2447.08
13506.7	3879.7		792.832		8748.43	4688.53	4112.45	1578.55		21658.7	1431.41	2203.19
15214.5	4377.11		246.431		22272.3	3785.37	6968.09	495.361		18332.5	3775.28	3395.47
14010.4	6080.57		314.036		12372.2	6319.06	1843.83	239.008		20331.9	3099.97	5429.77
18991	4052.93		317.118		19753.2	3846.79	3616.01	1363.11		618.959	3726.36	4964.69
22340.8	2032.83		240.932		16345.7	2540.2	2882.01	1614.04		21161	4914.77	2135.21
8716.88	1110.31		254.248		7814.08	8216.32	2099.01	832.96		17484.7	2992.83	1490.65
22392.5	4464.49		707.199		11596.4	5317.06	5511.44	814.753		11787.9	5764.02	4119.76
12208	1780.99		276.736		15496.8	3674.71	1835.75	2018.12		21411.1	2342.07	10269.8
13321.1	5049.66		299.074		4464.32	1635.23	5146.63	580.822		11766.4	1419.33	1976.34
18568.2	2020.17		221.437		22759.4	4332.21	7653.37	803.514		23707.1	4389.3	3018.02
18610.2	1727.04		213.971		11019.8	4558.15	6363.28	973.446		24575	7143.47	3646.44
18064.6	1927.22		634.54		19104.6	3693.43	2634.78	461.95		34978.1	3638.22	9066.56
8037.78	1775.42		1415.54		14395.5	636.84	2063.53	1098.24		23427.4	3108.27	2471.32
14686.7	2218.08		508.869		22511.7	5531.8	4487.93	437.52		22057.3	2200.58	3381.36
14638.9	2560.02		254.974		8079.85	2251.03	3743.68	528.908		13683.8	2317.61	2886.61
13107.6	1586.04		800.385		9346.18	6232.49	1926.79	278.096		21097.5	5668.23	2904.37
19737.8	3329.06		394.146		6880.37	2149.57	3181.13	265.156		7642.04	1186.86	7647.75
19434.2	4392.29		184.458		1917.18	5544.11	3635.72	1374.27		28617.6	6023.49	3031.98
12515.5	2843.39		337.385		4660.98	3869.04	6729.12	340.498		7417.32	1123.64	2794.48
14580.7	4720.33		1209.68		12329.7	3537.86	2781.63	1828.59		16142	3012.42	5799.61
14251.9	3980.67		259.202		9646.41	3784.82	2650.2	570.596		27258.4	2516.6	2766.76
13363.5	1993.16		1047.47		16933.3	3368.7	2115.95	554.279		35055.7	3629.1	4464.77
14903	1512.41		401.999		17643.2	7212.27	2614.34	307.755		26470.6	4827.8	686.809
5976.05	5557.66		206.049		15199.1	3507.12	7418.18	903.804		12904.8	3385.74	4237.14
7099.08	2435.05		420.392		18584.7	4176.56	3782.2	799.841		5490.59	4839.69	4155.45
11109.8	3305.02		268.711		12273.9	2025.42	4264.2	445.675		18781.9	2870.64	811.575
15815.9	1296.86		2199.42		11084.8	5763.33	1276.92	872.987		24305.9	1743.13	2940.39
23589.3	3971.98		208.858		9458.49	1986.66	5674.7	928.053		21542.8	4678.18	4810.53
10150	2878.64		341.676		13300	4618.94	2501.84	830.01		32975.7	1642.62	2864.64
8766.66	4559.61		263.855		4420.21	4645.55	1202.87	1474.54		17945.7	3374.83	3786.08
15485.2	4633.67		245.054		14990.8	4030.37	5290.78	522.194		22710.9	2061.11	2151.47
18352.7	3525.09		227.58		9330.66	3913.43	7084.02	801.105		17186.6	1804.57	3641
3871.37	6216.81		333.236		5381.1	2776.36	9799.76	494.48		31495.4	4428.72	2376.14
8998.57	1668.68		191.503		10765	3620.04	3854.81	943.661		18981.2	1806.77	2840.68
17215.9	1330.39		254.307		15057.8	4682.19	3281.88	503.253		34479.3	3878.07	2933.69
9169.79	4297.05		249.428		15933.8	4621.48	4483.29	543.399		17273.7	1894.03	6060.61
14677.9	5133.85		220.242		13214.6	4568.44	3878.54	336.696		15855.7	1051.52	2029.32
19409.7	2725.82		237.354		6891.68	10117.9	8143.9	631.039		20010.2	2016.24	4711.4
11421.8	4277.93		148.312		8683.92	4803.99	3987.79	955.001		19386.1	3565.75	4608.17
20499.9	3512.3		770.685		20225.1	3367.85	4601.67	442.242		11800	4206.33	3382.02
10692.1	2721.78		290.516		17718.4	2330.19	4239.95	1552.15		9832.61	2636.34	3156.82
16735.1	4659.15		326.015		14947.3	7174.64	3463.41	491.099		15342.7	3301.08	2008.61
16166.7	3170.07		202.616		12688.1	2655.9	1720.64	1517.11		24569	1602.29	2962.13
24523.2	1390.37		1354.81		7030.38	9643.52	2294.34	440.542		24497.8	1380.31	3526.3
17846.2	4696.35		234.08		6506.98	3916.35	2706.24	473.221		25635.2	1777.26	6344.54
15996.2	4464.73		462.528		13445.1	8269.29	6466.63	853.74		663.656	3146.25	4911.18
21320.5	3846.43		244.136		21338.7	3537.25	4638.21	361.683		26594.7	3646.55	2979.61
14208.2	2477.84		551.649		9485.02	45662	9871.92	1075.43		29945.8	2353.36	3222.94
12326.6	1801		455.984		4426.89	4233.6	4769.14	765.78		18457.4	7709.5	3940.2
17074.5	4346.95		343.997		3092.1	3971.51	2229.83	1781.93		29380.7	3009.29	5219.49
12127.2	2398.42		578.854		14940.1	4238.2	4707.89	402.26		16193.7	5653.88	4430.44
16229.1	2466.34		476.124		13681.5	3160.71	2529.06	845.283		24326.2	1932.23	4613.78
4612.94	2298.37		323.077		17660.4	4232.52	2068.01	841.771		19529.6	3000.87	4294.89
13848.4	3809.83		530.088		5078.03	4712.2	6219.74	742.175		16091.2	2588.43	704.853
8927.31	4695.09		500.047		7747.38	2776.6	4625.96	609.311		23639.5	3936.72	7376.12
16791.6	2440.37		703.428		16356.5	4939.27	4694.82	421.897		16743.7	4740.78	2081.79
5603.43	5255.24		335.159		10101.2	3573.6	2958.57	514.85		12458.7	2632.66	3676.53
11874.8	1955.23		1321.06		10515.2	3459.03	4134.57	644.453		24675.7	2112.05	2538.64
17675.7	3358.69		603.446		8406.41	2946.4	5545.69	337.885		17033.2	233.04	4709.08
13602.6	3416.56		519.575		11262.2	10995.1	2627.9	805.392		22809.8	1392.64	4091.56
17260.2	2640.04		1181.07		13218.4	2666.02	2876.05	365.751		23791.4	4335.68	2223.47
4132.99	3617.34		185.594		11246.8	3173.22	6203.09	426.335		22691.5	3097.81	6114.42
9524.31	2858.81		719.387		16619.2	1840.19	3511.67	982.091		13671.1	2894.21	3296.69
12396.6	2559.09		299.363		11751.6	6113.32	4239.07	215.271		15121.6	2196.8	4598.17
14081.4	2270.35		753.131		13599	3571.03	3880.78	517.182		13011.5	1365.74	6194.63
11533	3757.39		317.394		3619.01	4017.99	2929.46	364.048		18772.4	2166.05	8348.96
19544.3	2024.24		181.798		10610.2	2576.65	5899.18	1085.23		24828.5	1602.23	8164.66
13133.3	1613.88		424.587		6471.94	5902.22	5356.75	246.974		22604.8	3551.22	8521.65
23705.2	1530.38		175.654		9492.95	4424.33	5558.2	1402.31		15500.1	2001.3	1934.21
10260.5	2714.18		404.332		12121.4	3470.19	2364.03	692.495		16552.5	3780.49	2977.73
16566.8	1631.34		876.302		14037.4	3366.11	3447.51	520.442		9401.49	3320.89	2036.51
25452.1	1588.43		272.359		289.331	3297.65	3641.98	290.954		29887.7	1423.56	5253.38
15159.1	3477.39		439.291		8046.57	2007.93	4728.38	977.517		20362.6	1860.74	3107.4
12785.1	3988.1		841.338		18837.8	4596.6	5916.4	515.35		12777	2587.87	6225.81
14534.3	3774.26		647.194		4362.16	4569.58	6706.82	553.066		32368	3433.14	3146.96
7980.49	4162.04		653.609		23112.1	2860.02	6846.21	350.626		19071.9	1580.22	7423.34
10508.3	6099.18		575.548		16330.6	4541.38	5639.95	229.479		21810.9	3342	5077.18
23171.5	3752.24		211.041		13509.5	3332.03	3021.08	592.63		19611.9	5749.06	2174.61
10671.9	507.374		667.579		9154.75	6996.64	5463.5	547.087		16411.5	5312.6	4605.4
6647.14	2728.4		744.829		12706.7	2381.8	3198.23	547.52		13909.3	2613.33	1873.13
5822.89	5613.22		545.515		9481.2	2435.5	5017.32	680.61		16652	1421.04	5886.11
8625.92	5449.73		1273.73		11503.5	4819.47	8684.86	749.736		18703.5	2511.03	2198.48
18227.1	1709.42		220.821		14415.5	6057.94	5552.45	885.281		25653	3512.22	7406.1
18445.7	2714.8		218.195		3954.7	1720.6	5444.09	916.722		25115.2	2015.11	5277.01
6079.39	4044.8		422.639		11243.2	3825.35	4484.91	995.88		4566.46	5126.01	3969.47
7160.11	360.386		394.885		24221.6	6319.87	4026.6	1084.36		20196.6	2309.82	3625.95
4021.82	4659.85		1327.58		2902.54	2404.98	6353.1	395.924		16109.1	3173.85	3377.91
8976.16	3855.6		246.637		11556.3	3405.45	3990.17	400.942		15460.5	4713.32	10195.2
16338	4118.83		229.228		15997.2	3867.53	6405.81	757.458		14303.1	2050.49	3615.07
21780.8	2606.68		183.764		23482	2984	3596.24	241.685		39492.4	2428.36	2993.56
8256.68	438.156		1632.49		9142.07	8337.01	9107.43	1855.03		22078.6	3711.91	5910.79
17091.6	4874.46		993.117		17025.7	2805.28	2456.64	799.649		22992.5	2461.29	4183.89
7528.33	2429.41		745.025		17196.7	3718.04	6026.59	478.928		18204.1	2639.02	8820.38
14160.6	5147.28		562.59		22411.1	7899.43	2390.81	806.869		11271.2	2364.26	2092.29
11290.3	6102.23		277.506		27881.2	2146.62	4808.55	588.557		14178.4	3894.41	3341.03
9400.96	692.041		905.763		16898.8	4703.02	9775.22	414.571		18889.2	2169.64	8891.41
14810.5	2910.31		523.214		15553.5	4527.77	701.017	874.366		28472.2	2424.49	3096
6127.69	3215.72		517.175		14663.7	4749.77	3531.6	365.9		10810.1	7137.99	3399.46
7976.14	4555.56		1024.38		14311.4	2204.77	4948.01	804.761		34129.8	3352.24	1634.84
11553.7	3584.8		493.078		7115.22	2556.04	3441.18	1654.13		38875.5	2282.21	3514.73
5235.56	6312.06		376.921		31991.2	3787.76	3761.27	528.224		24028.3	4457.37	1849.54
11074.4	3758.68		1872.44		15649.8	5647.91	8651.14	224.464		13663.6	2389.81	11381.8
5966.64	3436.2		284.756		5968.69	7147.6	8323.19	1021.54		7123.19	3134.73	5819.54
11793.2	6318.1		1315.3		16829.7	3606.34	5543.79	1074.67		29437.6	1879.94	5844.73
8133.11	3116.75		248.803		22169.8	6961.91	4500.66	298.959		13968.1	5513.9	4003.82
14136.1	4054.7		493.134		17254.2	4843.68	4817.03	300.086		15910.5	5572.1	5443.41
13871.3	1373.51		701.173		18203.7	5873.86	9534.6	548.009		21222.8	2518.16	6081.95
11933.6	1636.93		607.131		12005.7	5855.41	8192.12	922.175		14798.7	1878.56	6536.06
11302.8	998.332		346.33		16331.7	903.895	5063.6	334.765		20537.2	3038.55	4759.97
13130.9	2087.4		937.954		21601	10818.3	7240.45	745.199		13032	2970.15	4486.16
7996.23	3729.2		294.513		17913.3	5340.84	5242.52	273.416		15331	3870.63	2378.39
11881.4	4278.73		401.903		14504.3	5194.17	5322.3	1162.53		18992.3	4534.28	449.519
18715.4	3720.22		247.188		22453.4	3836.86	3303.74	1488.91		9599.86	4549.8	2066.38
11628.1	3666.57		243.182		16660.2	4168.02	5235.96	655.63		20730.6	1495.06	4889.95
13460.8	2549.57		147.44		22800.3	3912.54	5835.61	526.009		15267.5	2855.76	4467.55
7253.84	4327.13		672.818		19415.6	4120.89	2325.2	279.359		27434.8	6503.32	3903.9
3747.3	3918.05		282.132		8604.67	5054.75	3380.7	579.893		7857.24	2010.14	431.461
12870.4	3219.07		272.041		17458.5	5274.04	7963.5	329.553		23609.1	3210.89	450.8
22600.4	4210.04		276.28		14178.3	4855.09	4683.24	1367.29		18932.4	2405.76	2589.74
9060.72	5505.66		307.83		12943.5	3615.08	5446.65	2332.29		16026.9	2854.94	5628.28
11503.9	3905.85		436.801		19282.9	2667.3	3523.28	457.98		16552.8	4161.19	3278.06
15735	4631.94		277.65		12989.6	11180.9	4191.98	1438.51		12900.4	2909.14	3501.64
16478	4644.94		863.253		31680.2	5244.88	3594.9	942.437		26169.2	2304.03	433.814
9716.01	3266.07		189.942		14740.2	5186.4	4575.3	817.886		24200.2	3273.82	4018.94
18018.7	2062.76		315.528		15751	6439.37	4964.16	298.359		28362.8	3309.32	8023.41
18842.5	1922.29		359.876		20675.2	3198.91	5958.74	1335.58		29024.9	4326.44	2606.45
15121.5	2059.49		343.963		7005.96	6490.82	3404.72	457.558		12972.9	4496.05	2932.63
19334.2	3212.68		666.5		13249.1	7221.06	4722.01	914.148		22572.4	5349.17	3745.63
5948.52	2207.21		723.253		12608.2	4905.69	1983.33	328.744		9351.2	2807.5	3959.62
15534.3	3906.96		156.232		21107.3	3632.65	4520.44	630.372		14641.5	1818.47	2163.58
10675.8	2602.52		264.312		17880.7	2624.76	5234.41	823.677		18949.2	4486.61	4829.58
13915.4	2138.34		237.932		26841.1	3434.63	3279.74	741.717		5661.69	2841.9	419.557
10146.6	2884.88		522.295		31919.7	4183.81	6817.23	550.105		13264.8	7861.8	8278.68
9556.54	3064.34		415.049		30195.8	3588.17	3216.26	195.216		4898.86	5769.36	442.644
9243.06	4565.06		362.331		11224.1	2604.45	4823.75	849.668		23044.1	4796.59	3326.59
14529.5	3544.71		264.955		22525	2192.43	2039.48	684.327		21002	4631.53	3762.55
9068.47	2901.22		252.434		7741.19	9773.53	4825.57	676.321		12133.1	3674.57	407.737
4325.06	3833.5		301.657		16191.4	4602.93	2185.22	422.31		23102.7	2583.39	8559.95
25298.1	2812.48		324.278		14594.9	1809.47	3918.3	644.568		19838.8	7922.37	6003.23
8406.16	3932.28		380.073		23848.1	5548.2	3734.63	359.316		22998.9	6096.76	5132.98
12813.1	5323.05		422.001		25726.4	2715.61	2564.06	496.05		12794.4	2587.25	2220.51
17992.8	2706.93		236.12		15346.1	7512.96	6640.78	900.758		27830.6	9620.82	3191.39
7824.56	5680.74		597.007		8048.52	6810.06	4298.83	379.353		27691.8	3160.59	4220.92
16045.9	3100.44		221.5		16910.6	3356.69	2816.39	1091.17		15831.6	4540.93	6026.51
23458.4	5145.44		658.181		19443.5	8858.89	2508.52	309.03		25103.9	9153.25	2935.53
14746.1	3006.7		341.912		15558.2	4658.17	5731.54	972.826		13336	10631.2	5106.4
11056.9	3274.48		459.067		27663.7	3846.7	4240.7	849.297		9325.5	3922.96	3401.03
7066.85	4035.99		442.382		17445.8	2392.63	3007.88	484.613		12585.1	4415.13	3620.56
14063.7	4210.91		239.231		20183.4	3576.82	2693.3	1015.14		11457.7	1578.5	2055.14
12854.1	4227.46		366.246		15440.5	2751.85	7755.48	359.598		10907.3	4408.82	5673.01
3979.24	3408.7		408.311		7082.23	1562.04	33595.6	327.374		12208.9	3326.13	7019.49
17633.4	3107.84		600.783		7789.98	3401.49	5366.21	1096.56		4825.45	11013.6	6494.84
18058.5	2112.57		599.858		18688.5	4002.78	5554.43	809.413		18515.4	12380.9	2081.16
16318.3	3700.36		696.34		10812.9	4701.3	3942.15	278.79		13019	2999.51	3847.77
4106.47	3345		248.737		19739.7	3953.37	9866.32	761.41		26423	4365.89	5481.62
11618.1	1174.14		873.161		16000.5	5252.5	3585.43	529.468		17568.2	1623.04	8900.18
8717.28	3282.19		341.476		8906.45	1748.28	29825.4	500.519		21617.6	15451.9	3273.49
4632.12	3953.8		546.017		26403.8	1139.47	4523.24	209.315		24828	6666.9	6000.95
15026.8	3666.77		465.023		29244.9	3560.87	3469.04	453.986		16895.6	5196.23	5020.43
6640.61	2603.57		251.716		20819.4	2984.73	2525.55	443.234		24054	7604.77	3282.43
13580.9	2880.75		386.423		25749.7	2343.32	1694.31	281.162		5513.16	5982.96	7303.66
24967.5	5528.95		343.256		15070.3	3413.63	7393.36	324.696		15796.5	3751.67	4606.01
8289.72	4444.38		266.096		20335.1	3502.47	2438.88	809.227		11498.8	7430.63	4876.58
5069.19	3962.87		179.577		28572.5	3513.51	14001.5	467.546		13063.7	2225.25	4001.9
5849.72	5110.59		283.168		20342.5	8531.16	3246.96	852.478		13365.6	5934.21	3407.85
15849.3	3706.4		1207.16		13865.5	3276.39	5314.21	529.726		20220.5	6844.69	7428.95
11464.5	3659.21		236.02		31644.1	2502.12	2341.3	641.483		21519.3	11072.4	3970.21
12450.7	6006.47		260.824		13174.4	2512.85	7041.02	371.375		26036.7	5804.8	4385.72
12014	2156.17		401.41		20569.7	10695	6645.35	600.489		5045.07	3306.97	8678.64
20033.5	4350.44		349.592		17699.1	8710.8	2567.37	475.647		12809.6	8059.46	5517.51
19248.5	5103.94		387.635		8695.09	3902.89	7640.14	393.229		22805	8688.54	10093.3
30123.7	2340.23		478.35		25817.6	5968.59	6452.74	254.277		25613.3	5451.23	2677.52
16905.2	1958.49		518.318		24616.8	6787.32	8772.38	207.036		26255.5	3937.01	608.359
14841.7	2262.14		227.603		22719.7	2598.28	4939.18	282.91		993.808	4086.77	7245.8
19153.5	5009.93		282.281		20259.4	5048.78	2015	842.113		18194	3153.54	5359.38
7388.96	2265.4		252.968		18389.8	2325.38	7739.4	701.226		23620.3	6317.98	8245.94
5833.8	3617.4		191.084		18131.9	3976.01	3259.09	634.809		25994.3	8546.76	1715.47
25210.5	3371.2		541.352		13024.3	4869.66	2374.03	477.2		8571.9	5815.78	1624.8
18963.2	4834.7		248.665		36881.1	5927.65	5976.68	1119.77		5267.85	4086.41	3907.01
10229.9	1542.09		236.271		7632.52	5939.82	3917.39	256.981		30482.4	2767.35	9553.91
19875.5	2455.27		198.981		17240	4579.79	3198.76	606.334		26513.6	5314.23	1908.3
23475.8	2795.98		1369.37		15873.3	6128.2	3503.2	932.496		18564.4	6626.52	4699.32
24433.2	2434.27		252.977		29141.2	4087.14	7969.45	214.342		20630.1	8905.68	9386.04
9718.03	1651.87		409.605		5837.27	5031.18	5098.37	516.844		39933.4	5831.14	3797.72
19463.6	2696.7		501.118		27228.5	4961.69	2968.53	1309		10819.8	5515.26	9716.58
5469.06	3378.11		284.72		18344.8	5850.88	4891.6	408.14		28730.5	4498.95	11656.1
15710.4	4091.59		253.175		13918	5985.48	4650.22	602.836		28291.2	3721.68	1308.25
14031.1	2479.57		317.767		8644.51	4113.83	3163.2	270.198		9246.04	5890.67	2858.99
15876.4	3170.2		240.822		15750.6	7588.6	7689.93	302.185		28704.4	9701.43	8422.52
5434.71	6883.96		231.293		24020.8	3679.23	5994.99	696.694		24791.4	6038.22	5380.67
8866.75	2049.75		448.877		14586	2440.79	3314.51	897.744		27061.6	6996.9	8923.14
23619.5	5041.83		309.854		23507.5	1822.76	7762.01	673.225		17798.9	6001.77	3106.89
3514.59	3177.23		511.415		20465.8	5203.98	3118.89	188.508		4937.36	4998.49	1825.46
10663.9	2852.56		263.369		25205.7	3227.87	2141.23	362.042		19444.2	3784.28	3690.97
10582.5	2802.3		250.549		24102.4	2779.39	4167.72	424.301		3085.8	12324.6	3026.18
19026.6	1935.26		149.919		24560.3	3164.22	2671.79	322.518		23807.7	2828.87	4552.34
9567.2	2455.92		306.03		21261.3	5533.11	3166.1	394.649		32615.7	10504.2	1415.9
12341.1	5708.55		334.193		17856	6832.95	3960.24	612.278		22795.6	6477.9	2741.59
17559.3	2428.67		216.43		16019.4	5307.1	2817.05	276.147		20771.6	4023.14	4685.52
9351.62	4299.6		438.685		10674.4	1479.28	6308.97	656.642		19692.4	6706.47	5137.66
19716.1	4353.11		298.887		10297.3	3860.13	5178.23	651.384		26377.6	5706.96	562.816
11853.9	5113.35		286.233		20234.2	2803.8	4443.24	355.84		21499.2	7236.66	457.106
7060.17	3353.79		293.847		23212.4	7987.67	3561.63	472.456		11867.8	3750.97	5111.72
8588	4785.93		439.81		22578.8	10294.7	3827.08	481.164		7795.76	8086.26	6027.9
15391.7	3651.58		740.817		23537.3	5823.08	6037.24	459.108		22555.2	11410.6	645.211
12963.4	2191.65		391.266		14886.3	6531.53	2945.95	329.875		8802.37	15483.9	2143.24
3023.33	2170.08		436.551		19197.6	1923.04	2784.51	941.066		12515.3	7151.06	1860.36
13663.3	2190.57		825.528		9024.19	3034.87	4313.67	1145.57		24934.9	7792.56	5488.23
19995.6	2772.87		265.254		26839.6	5149.85	6312.41	744.209		19271.3	6148.4	7305.72
368.732	6301.64		447.678		14237.6	1132.23	5627.12	599.712		18751.7	6683.04	4021.83
14503	4890.82		441.578		21000.2	3893.53	6629.17	528.445		635.052	7365.75	9141.16
14854	2798.68		846.418		27522.9	2435.99	2646.79	323.492		16600.2	8459.17	8449.31
17962.9	5196.49		603.74		50887.5	1200.43	3312.02	679.261		4930.6	6667.8	4715.44
9812.93	5168.33		242.479		9926.1	2145.08	3707.26	433.269		15139.2	6161.35	1557.55
15692.4	5755.74		282.174		26403.8	6953.93	4325.07	785.608		18746.6	4063.77	4051.69
12134.5	2740.55		539.037		10208.8	4465.16	5618.87	1296.87		10236.5	4255.19	6751.42
17023	2649.73		252.755		16366	5378.43	4478.27	809.112		23978	6406.44	6127.19
15826.4	3584.83		359.408		5786.51	3903.96	6062.23	598.981		17000.1	6781.76	4897.22
8739.65	4691.64		290.158		15822.2	5664.03	5497.09	327.357		15823.4	4504.91	6486.03
390.316	6612.43		404.425		9961.79	4293.04	5158.08	806.666		22177.5	7898.1	4416.13
16937.4	3665.47		391.535		16574.3	867.567	5007.75	1492.81		20653.8	6399.96	8271.76
18728.8	3524.01		554.948		15026.8	7476.48	5054.03	377.561		15692.4	7905.67	2118.01
13443.4	2275.27		328.713		9645.31	2808.35	3788.24	417.514		7379.48	9158.22	5531.86
310.713	4031.01		353.616		18586.8	4727.01	2640.25	403.135		15288.9	4229.95	4068.2
16258.5	3589.06		550.83		8164.35	5131.27	3347.02	810.857		5922.15	4880.12	1855.71
19362.5	4935.44		370.661		28552	6472.55	4734.51	470.776		12823.5	7673.04	3209.83
4595.94	3271.47		255.426		29747.5	2820.11	5471.55	629.857		13955.4	8769.05	3837.64
15028	2722.94		298.644		19323.3	10247.4	5601.39	421.425		17481.4	2643.42	3944.08
10339	2307.16		272.624		15366.5	3167.89	9924.16	247.37		9312.23	4598.34	2270.45
11232.8	4642.95		337.436		22240	4179.57	4535.89	203.384		18763.2	6304	3195.8
15766.4	3436.65		541.239		24752.4	1533.1	2810.42	926.336		23725.8	5935.24	2194.92
12638.8	7961.71		257.213		5675.24	4225.1	3913.11	741.394		17451.2	4986.95	3553.63
17321.5	3019.45		662.712		14241.2	3930.94	8354.46	367.079		5757.78	4043.26	2914.22
6306.61	262.008		233.817		18051.7	4267.29	4366.17	955.341		28249.4	5805.39	2093.57
12046.1	5831.45		837.722		25138.1	3863.26	5572.64	717.725		6221.96	9583.5	3452.3
12027.5	2381.94		350.204		15520.7	1767.1	5540.06	1090.74		27455.3	4419.89	4991.47
17723.3	3022.65		897.801		20459.3	1791.92	5217.12	276.945		32389.8	6680.67	6252.12
19112.2	3101.08		291.279		25290.8	2971.2	8961.86	324.308		3670.69	5159.64	2573.31
26640.1	2039.99		575.363		7275.64	8159.03	4056	341.01		11436.8	6298.4	5290.71
10602.5	4366.88		301.865		9461.26	4219.47	4516.14	331.519		22558.7	7209.87	9872.07
16801.3	6522.06		277.137		26462.5	2415.34	5829.51	1358.42		21407	1983.63	3550.14
2653.28	2628.62		695.656		27030.2	6321.64	5144.45	625.062		35852.7	4716.39	1560.98
15902.1	4702.18		354.482		10660.3	3062.22	3699.61	374.791		26639.5	5758.68	786.91
12726.8	2074.7		792.84		7916.18	6115.17	4581.08	659.507		22363.8	6202.66	8323.54
15930.4	4023.24		353.781		11191	3161.34	4922.09	678.832		21336.1	8523.46	3035.77
11917.5	7311.68		374.821		14051.3	5613.3	3937.04	541.346		22153.2	7999.03	8576.79
3950.46	4370.83		216.691		22513.3	6538.77	5643.72	394.768		11709.5	10660.8	2978.39
2720.08	4201.61		604.906		10494.5	3069.83	7449.01	409.392		20979.3	4598.52	5315.69
12393.4	3474.85		238.382		21587.2	7778.21	12676.9	863.874		3133.39	10581.1	3314.04
22028.7	3459.86		220.801		7357.9	4346.86	3844.1	295.408		15783.7	5610.3	2432.9
13008.5	2806.22		347.244		22359.9	5167.38	4902.7	329.08		23937	4546.84	6274.07
11756.7	2564.17		209.844		22627	4753.35	3301.16	457.528		17234.4	4215.82	2078.15
9047.92	1481.09		427.93		26896.6	6700.16	6382.74	359.377		30637.5	3758.7	3917.9
8560.79	2396.03		394.449		16487.8	5003.48	4221.72	546.2		24795.2	4479.96	5469.28
9472.51	4286.9		715.46		9316.79	2236.75	4000.13	797.561		17373.3	7531.7	4560.87
12712.4	2467.96		408.859		8654.92	4295.29	2490.07	314.185		26628.4	2951.42	1222.16
2171.66	2231.18		1689.86		7296.75	3413.91	4934.15	563.741		17631.9	9341.82	4338.3
13077.2	2836.47		375.677		19437.3	2089.18	5005.13	1763.75		25624.4	5014.25	5227.13
26870.9	2901.75		194.821		19100.1	1189.79	8166.67	996.562		22268.6	6354.42	4523.82
21696.2	2608.71		226.188		20682.7	7045.78	9005.18	735.792		9856.4	5709.45	3882.98
14858.2	1759.52		528.799		14316	1509.14	10929	527.819		20012.1	8764.75	3215.94
9390.41	5685.61		242.759		20307.6	1870.68	5209.1	209.117		9031.15	8752.08	1610.33
8543.9	6060.81		207.11		22486.6	1489.84	9250.82	180.207		18444.6	4292.77	2407.48
10673.9	2813.54		200.379		27471.5	3209.32	3972.52	261.149		487.427	1943.23	2640.63
4879.27	2177.39		1150.88		20599.5	3079.36	5500.22	632.705		25834.4	5353.15	6954.39
7248.2	2143.84		347.508		15176.7	4385.91	5437.02	1330.69		15846.1	3626.3	3126.85
2624.91	2265.49		398.621		9929.85	2676.99	4493.08	428.407		28790.8	3337.83	5128.85
15167.5	3088.79		351.694		11129.4	4030.21	3995.45	477.205		12364.2	1080.31	9037.13
1198.69	4947.16		244.523		10826.6	5832.94	5848.96	848.241		16028	6383.71	1679.59
9511.9	1215.36		210.889		24233.4	3115.42	5138.97	651.13		46484.3	8163.01	9346.38
19339.9	3803.84		265.157		7894.25	5267.15	5107.47	191.021		6021.79	6926.03	3458.4
7001.73	5781.66		343.277		14251.4	6420.35	4144.91	658.629		4457.63	6268.86	10561.2
16718	7112.35		297.832		24702.5	5727.05	3861.92	1350.2		10101.5	6330.35	4692.38
13175	3015.39		244.427		5815.07	4483.51	3971.1	421.599		11169.9	3169.81	2798.14
17584.7	7896.2		376.968		13647.8	2691.6	4748.51	2238.07		17767.9	7028.31	8702.85
8721.36	723.972		422.412		22924.3	4043.25	6235.16	579.609		9640.31	6427.17	7470.94
4877.89	916.52		663.222		29260.4	687.806	9413.37	968.385		18311	7609.96	2864.82
359.559	1265.21		358.946		339.025	2804.05	5196.28	309.862		43371.3	7940.51	9357.77
362.145	3488.3		287.945		35177.4	5749.45	5058.32	309.81		9663.76	5517.36	4042.11
22842.5	3091.53		222.169		10100.1	9319.27	3159.77	370.404		16570.4	4681.04	5793.03
15848.4	4879.99		224.863		15350.1	1735.28	3477.46	1059.76		16865.3	6372.58	4663.81
324.908	5342.81		583.944		19441.1	2087.45	1744.04	277.489		12437	7706.2	3024.31
11537.8	6010.08		574.283		28420.3	2798.95	4284.71	782.607		29710.9	6782.05	3905.5
11750.9	4865.05		291.056		24996.9	2128.36	5633.4	729.731		18995.3	4148.02	5878.07
21529.9	3845.37		303.013		32661.2	3523.26	4430.57	1191.02		12585.8	5899.57	6312.95
12613.6	2021.41		604.465		18889.7	12121.2	4351.26	636.784		18640.8	3334.89	4471.85
12845.3	2665.38		267.251		13226.6	5735.58	4982.67	877.722		19286.2	6030.29	3798.65
7741.67	5670.38		148.34		18005.1	9080.85	7518.97	1169.37		13067.9	3350.45	2556.49
3227.6	4110.6		327.842		16766.5	3497.32	3755.16	1130.21		18915.1	5508.74	3397.32
15445.9	2472		255.752		5897.59	4526.71	4082.34	812.599		10957.9	4681.65	3611.11
5642.39	4632.41		316.15		11213.9	5087.99	8665.11	800.735		5705.93	1994.37	2613.18
20938.8	2975.16		226.048		27924.8	5811.6	5093.74	487.35		30412.4	2374.82	4098.36
5846.52	2556.75		424.304		11724.4	10415.8	3948.01	688.617		28946.4	4092.08	4104.06
21024.6	2485.26		2394.18		30988.2	3036.02	3188.73	1156.05		29454.8	11878.5	7225.64
2154.93	3493.06		310.489		13580.8	2742.29	10089.3	598.893		19966.7	6404.45	2620.88
14982.3	5246.82		257.283		21583.8	3934.11	6590.68	388.949		12305.2	6444.87	3988.25
21376.2	5508.7		274.507		11358.9	3340.68	4693.81	305.329		14131	5378.48	701.643
16060	5621.28		842.145		20599.7	6823.9	3280.7	860.698		19440.8	5590.64	4952.85
12661.2	4595.8		247.003		29646.8	8348.77	8295.81	1258.29		4271.43	4333.09	5106.86
18685.8	1143.52		214.384		12873.4	3816.1	8097.73	1350.41		15778.5	4903.81	3764.31
13320	4892.91		271.974		19499.3	4059.04	3354.78	826.854		19576.7	6658.92	4124.57
16131.4	3785.1		330.752		25172.2	6122.69	6264.39	255.016		15134.5	4167.07	952.719
11797.4	1257.57		236.948		13454.8	1740.54	1586.67	963.287		19268.9	8547.97	4397.77
13375.6	4818.99		1161.88		523.324	1455.68	8746.53	328.007		18710	3339.5	3428
4714.97	5464.23		244.118		16582.5	3814.5	7610.09	1177.55		14890	7667.35	5202.3
14125.3	311.414		303.989		18974.5	3181.99	3758.68	1104.27		19281.6	2977.37	429.394
8150.48	7824.67		309.053		23993	4285.98	1595.04	272.304		21083.7	13307.9	2834.2
6411.45	2649.02		601.071		11501.5	5343.68	6109.21	1284.78		957.007	3603.79	3759.19
6781.73	4235.75		272.635		19069.7	2036.47	2650.47	480.562		23108.6	6084.46	4394.51
17944.2	2193.46		269.909		6210.83	2564.99	4498.8	804.365		15443.5	5562.2	2438.84
14357.4	3924.09		323.721		27211.1	4865.92	5136.69	298.37		21418.7	2878.08	4615.01
8137.97	14826.9		387.778		19289.3	4612.62	2667.6	311.271		20043.1	4392.34	5071.63
6263.67	1412.45		359.743		30309.4	7051.41	1776.38	689.886		17607.6	4024.69	5361.07
14128.1	641.518		432.355		15799.1	9231.62	4064.46	1650.64		23452.2	4097.43	5002
8524.17	4232		294.138		15854.8	4347.04	3810.62	236.909		23763.9	8359.16	4711.23
15444.6	749.294		212.587		7721.77	6399.94	7915.84	951.573		19022.6	5713.17	5336.37
11089.4	3958.29		222.536		30767.3	2306.24	8191.77	697.29		5596.04	5434.74	1547.57
8688.26	1663.8		245.555		11741.8	4573.55	5483.35	720.253		32479.2	6908.68	2908.93
5436.74	2521.05		421.322		19577.6	2725.42	3974.17	547.247		457.063	5977.97	5172.63
17122.6	2654.31		195.8		11287.3	1806.49	1987.67	1772.25		9939.27	8335.7	2053.1
13893.7	5711.01		428.365		42857.5	4775.09	3307.96	352.578		22014.8	6069.39	4706.43
8325.88	3108.14		284.612		18319.8	10017.7	3114.04	545.828		8436.45	4341.98	4607.87
16414.3	1798.34		248.582		12531.5	5256.75	4547.64	430.664		17338.4	5689.06	6002.63
12104	2226.73		315.839		13480.6	6881.13	2898.32	780.303		16701.7	9674.19	8204.41
22139.3	1615.23		288.38		35171.7	2494.74	7106.03	1075.67		23511.7	5681.09	5305.32
18496.6	3261.28		511.201		28507.9	7599.07	4046	1708.99		13717.5	8887.64	2555.56
15544.3	6637.54		427.434		1240.21	7350.78	5361.54	952.254		14430.1	5398.92	3623.18
17361.7	1411.13		430.728		10917.5	5170.8	2977.98	424.137		7505.46	9047.98	2976.08
7400.3	2614.77		251.794		1622.07	3300.17	5127.42	290.784		21741.9	5648.12	2888.59
14627	1240.17		191.771		24285	2174.93	8097.53	372.182		22967.1	4100.29	3996.67
5183.4	3764.45		445.577		18998	3063.36	1295.57	829.895		44389.7	5929.48	3171.87
11883.7	2229.63		224.771		16367	12658.8	5728.92	492.936		8215.39	6623.83	5144.29
12151.1	2454.89		366.496		22261.2	3963.96	3787.32	636.066		4119.57	10956.6	6667.62
19141	3665.8		244.7		22778.8	5281.03	2311.21	711.425		11284.8	4402.33	9749.93
11866.1	2980.4		388.267		16847.4	3172.39	2363.53	1452.84		14486.2	7950.55	6093.76
15102.5	3132.56		1671.38		31548.8	1912.38	5655.44	396.72		15708	8124.97	3780.61
14952.3	10124		329.067		28703.9	2893.88	2505.39	502.539		25816.8	5050.81	3858.31
4147.21	3772.53		219.858		24719.5	5073.16	3082.01	821.182		8790.54	5724.42	4180.56
12943.6	3301.14		281.413		12829.4	2846.2	3208.99	404.253		21506	4488.99	3739.2
7476.76	3780.2		274.677		10936.5	2853.98	4141.07	309.045		14925.7	5835.08	2848.38
11990.1	3618.62		521.576		11208.4	11396.6	3004.91	375.748		19769.9	5979.94	1652.99
11922.4	3169.14		455.089		19490.1	2124.94	3298.88	758.387		24542.5	4370.05	4888.58
12255.8	4610.06		1092.84		14985.2	4141.67	3522.26	462.156		36262.3	9872.33	2752.41
6993.18	2025.16		318.004		14252.1	5926.82	3338.58	1023.42		11319.2	9969.77	3128.35
16145.5	1358.29		214.752		22318.1	3830.67	5883.22	268.743		19131	6591.2	1881.58
15370.2	2680.47		452.489		12994.7	5552.22	7307.62	428.421		1066.76	4715.03	2715.75
7808.08	4466.68		376.252		23108.7	5635.32	7721.27	1204.77		13881.3	9505.46	5017.58
5265.18	4192.95		302.909		14551.5	6241.51	6905.44	519.774		28957.1	3204.54	2646.26
11276.5	2024.42		390.832		18174.7	4274.72	8866.25	457.632		21976.3	6084.75	1345.14
10939.2	3585.2		566.199		24139.4	3486.95	3046.37	1098.81		9253.3	4185.74	5248.48
12698.1	2565.61		232.929		22087.2	5388.92	3121.49	301.148		20747.4	7744.28	4025.46
17634.1	3873.01		449.049		21027.2	3386.9	4225.92	560.377		16769.3	2301.01	3690.28
15897.5	4214.45		895.393		25580.1	4895.91	2782.97	786.319		9568.32	4941.49	3522.96
11960.6	2931.49		416.342		23106.9	1150.59	5633.75	253.996		13172	5176.69	1744.63
9170.58	3318.41		564.809		8639.85	2500.14	4328.3	728.422		24247.1	6734.91	4307.25
15295	3176.31		282.54		20998.8	7776.24	3372.53	966.352		13242.3	9103.33	2581.64
16863.6	3995.9		436.778		21465.7	5214.3	7378.64	1832.57		15690.8	4107.54	3381.28
18745.9	5158.71		317.578		11571.1	3904.44	4020.02	411.689		1120.48	10628.1	2681.55
10386.5	4448.06		321.25		12386	2674.75	2987.16	352.404		18522.3	7031.44	2567.58
8512.92	1262.75		228.639		20199.6	4701.53	6061.82	244.703		32175.7	3616.3	4680.78
3219.9	5574.03		226.739		12511.7	4630.64	3076.84	383.997		15096	6133.02	6308.66
14073.8	3587.51		496.549		13843.2	2671.5	4371.28	379.648		11745.7	5854	11456.7
14797.5	2993.57		425		16780.1	2706.08	7203.96	555.364		14945.8	6359.55	2262.51
20017.8	4815.05		691.977		23800.8	3990.79	1127.74	1402.12		4085.56	6381.43	4151.04
8391.29	3501.4		216.884		14535.2	2678.13	3258.62	3519.15		13106	8367.13	2631.09
8012.11	6031.99		302.439		13633.9	4885.94	6171.73	1162.57		12836.3	4319.68	5253.07
14017.9	4632.94		1126.3		26815.6	5447.41	4919.72	228.249		16087.1	6878.43	5924.47
4496.28	4441.96		877.275		23506.5	3295.91	5744.53	640.598		22107.6	14344.9	4752.34
11853.3	4034.11		375.402		13753	1935.6	2456.21	223.854		16684.7	2243.54	6293.46
12696.3	2413.99		508.761		19669.5	4151.34	3412.41	1652.13		13660.2	8136.45	2297.1
14554.9	4116.83		246.588		24040.9	1570.35	7674.28	803.107		23236.5	9624.75	7206.28
12512.4	5779.93		580.992		20596.2	3161.31	6949.43	2076.55		14262.4	6636.83	7696.59
7641.69	4283.66		373.855		14439.2	6029.29	5080.48	621.602		38189.1	4517.94	4288.96
14718.9	4432.25		299.363		14606.3	4107.51	3788.74	1258.69		14627.9	6132.24	2491.33
11628.4	2117.74		344.927		11798.4	5330.08	2226.13	628.953		13604	12380.1	4077.78
8729.67	993.246		203.627		13213.2	2511.49	3029.36	1694.09		16873.8	6724.06	3629.43
16199.6	1813.35		565.819		17537.6	2241.62	3979	1388.53		12225.2	6162.09	3476.89
17503.2	3546.66		251.747		17824.4	7124.31	6948.11	893.182		12207	4316.99	2609.66
30476.1	1538.07		481.308		17503.4	3999.24	2915.15	1392.16		20375.6	5422.34	2159.88
12631.3	3112.82		280.418		30181.7	3045.59	3431.64	854.767		4628.71	3896.04	4980.18
23185	8206.85		280.729		26305	4671.81	5172.56	413.697		18702.2	11350.8	8765.05
9058.46	3234.95		492.65		18452.3	8222.17	2750.08	1438.33		30528.6	4020	7274.85
17356.3	2499.04		327.024		13369.7	3045.89	3407.16	558.817		5841.51	6713.94	4642.12
7104.9	4315.14		790.778		21791.6	2924.18	523.22	411.635		7361.19	9970.35	5665.49
20920.8	7107.24		770.262		15196.6	4386.94	8595.61	1702.26		13461.2	5509.48	457.861
11185.8	5569.67		267.448		19081.8	3460.92	3194.8	272.167		27365.8	5240.33	2748.7
6650.69	3280.37		297.325		9280.75	584.576	4676.79	510.702		16299.9	4785.28	4717.64
16279.4	3483.63		376.579		9493.63	4034.13	2927.88	709.104		7667.51	8634.28	3369.62
17575.7	3767.22		388.502		7114.3	2764.17	2119.22	227.542		33268.2	5417.61	4683.87
12226.8	3680.2		336.139		10666.1	6319.32	5175.52	500.251		14583	8006.22	7358.95
19732.2	4082.97		324.023		17347	4716.86	4072.08	1846.15		17551.7	5520.21	9847.78
12414.9	2953.3		551.099		9459.36	9790.15	7187.72	1488.77		23163.2	4046.83	2529.36
6655.44	3359.79		250.945		11382	4253.54	3192.71	314.424		31542.2	11634.6	9052.84
14593.5	3108.6		344.657		20661.6	3244.58	11072.8	1250.28		22345.2	3506.7	6055.35
683.372	3213.76		507.361		14752.1	4689.77	1893.2	367.332		19576.9	7641.37	5085.82
11753.3	2344.23		547.885		22629.7	9594.83	6903.01	1063.12		24879.1	6520.19	505.543
14470.9	3290.74		437.386		21339.2	1899.65	6993.45	1688.65		15585.6	2618.35	6764.78
2818.92	4183.14		242.354		10072.9	2351.18	5760.64	1194.07		19725.5	2203.67	11531
9512.53	3348.61		407.132		11956	5073.18	6377.9	1256.43		8734.3	7199.27	6105.64
8700.36	4415.24		254.51		17936.3	979.717	11821.5	731.735		12858.9	6453.82	4495.07
4728.04	2338.36		454.735		10435	2601.95	3559.85	756.247		15761	8987.03	4648.68
382.833	4129.55		260.228		21242.3	2529	2896.89	298.879		9135.63	8117.28	6567.7
15145.8	1743.36		752.69		12338.1	3643.04	4337.93	390.697		19560.2	3744.76	6754.94
9770.04	4636.42		370.495		3223.6	2171.63	4814.23	1010.76		7967.85	3745.29	3539.61
8283.03	8326.63		582.951		14424.2	3051.8	602.432	639.48		3031.85	8964.64	3561.57
7694.89	3385.66		328.936		15756.2	6516.28	4262.15	425.043		16573.8	6293.06	3593.16
22347.2	10553.2		515.56		10248	7531.66	2324.32	1350.09		6700.65	9592.81	5129.9
15967.6	3686.4		471.87		20815.5	3075.35	3635.04	199.397		23719.1	4670.68	4149.6
10336.6	2339.96		304.921		11200.4	4248.41	4887.7	283.265		16188.4	5230.53	4494.72
8446.83	4123.62		465.643		13863.1	2324.05	3159.84	487.218		21765.3	9497.35	5317.81
26913.7	4148.12		814.552		24404.3	3526.18	5151.9	318.021		11933	3644.01	6188.89
10617	2900.43		478.415		28895.4	1393.31	6045.14	375.993		33726.8	2196.06	5886.48
16430.4	1043.22		206.656		15792.3	5059.17	2299.13	1286.47		30914.1	5151.94	3727.73
9669.36	3882.93		669.03		8539.41	3054.34	792.645	1519.41		34606.8	6334.16	3810.34
7987.12	2806.27		256.573		18045.1	4175.67	4029.38	352.47		38118.5	9252.36	6518.98
9256.27	2921.61		231.768		6955.35	4114.82	2328.17	1269.27		10694.7	4403.74	5247.16
30431.2	1158.18		412.131		15565.7	4907.48	5548.24	1021.27		10908.2	3399.19	7707.98
16199	3819.29		622.876		6235.69	11527.4	4989.09	999.146		25351.8	3310.85	9977.17
14797.3	3491.06		238.729		17856.9	2723.88	5026.06	471.33		28648.4	13452.8	10248.4
521.253	2053.81		159.679		10088	4728.45	4758.15	1492.07		23423.8	5233.38	6874.09
7775.24	3561.82		484.69		16402.3	5529.78	4675.99	840.611		17272.5	3915.29	5957.44
16660.3	3810.95		683.148		27072	6358.8	4113.14	1918.35		34427.9	5658.84	4124.99
6968	2135.33		369.699		15369.9	5996.96	7568.41	596.27		13697.3	4656.82	7074.38
4356.37	3981.76		641.509		8022.2	1922.36	3935.97	778.858		39458.4	3495.16	2909.59
10459.8	3581.18		250.547		17365.4	1647.74	6673.88	434.784		42685	5529.97	6072.8
19764.6	2084.6		819.477		13164	4477.04	5582.11	364.614		30897.9	7803.12	1952.33
19689.8	3095.48		170.155		8746.11	4759.2	6126.1	1768.22		20045.9	8001.87	6173.24
11237.2	1435.71		427.28		14558.9	5520.62	3649.62	492.001		23457.5	2215.18	4755.6
8325.19	1306.73		525.293		12784.2	5229.24	3642.07	922.636		34567.9	6965.04	4694.67
17420	2893.78		507.967		14262.2	2808.28	2084.04	169.395		31734.3	5996.1	1993.7
19936.8	1689.56		529.15		14950.4	5853.2	3512.13	1031.7		29476.8	12798.3	3671.79
17593.8	1817.09		617.853		12272.7	4288.61	3066.16	573.183		44926.8	5319.28	5177.9
7448.12	3748.15		2477.44		7101.82	3972.63	2372.99	847.615		26145.6	5441.28	3769.2
8008.53	3579.35		416.871		15875.3	3816.03	3218.79	930.753		31467.5	4174.54	8995.31
18492	1040.52		2698.91		2705.62	4352.53	9398.41	540.133		14658.4	10560.9	2033.99
12992.3	2266.37		467.628		19449.9	4095.7	5187	375.676		32393.2	4813.08	3115.46
18499.8	1832.77		1165.23		18081.3	3636.6	1713.97	2115.28		6785.83	5895.16	4687.73
11166	4845.81		190.893		15382	2513.2	4346.89	1866.19		20852.2	2742.34	9226.84
6833.45	3657.33		658.262		24026.1	4159.92	5470.07	1732.98		34709.1	2462.81	4333.09
5987.6	2566.24		2568.28		13321	548.519	936.412	567.583		25648.1	2102.71	8668.09
13894	1916.77		421.104		12304.6	2814.78	3094.69	891.555		33960.8	7522.06	2858.34
15336.9	3783.38		424.041		5850.61	4492.05	3277.99	1629.57		9994.05	4463.55	9227.84
22262.2	3832.68		443.683		21140.9	4760.84	4485.64	961.555		34168.8	6145.45	5094.91
19298.8	1781.77		174.282		22390.7	3155.85	4161.2	504.4		18708.7	4790.88	5795.5
6109.31	2075.78		460.355		16082.2	2940.63	4706.17	1023.79		22018	6581.8	5533.57
15853.8	3158.09		535.239		15213.5	5733	2765.89	347.113		25490.9	4440.21	6075.32
18112.1	1942.11		210.282		4570.98	3802.41	4684.84	179.111		19007.8	1289.97	2826.23
15394.5	5527.24		463.335		29887.9	4727.32	3701.98	629.578		10243.5	2958.49	3285.02
12741.8	2468.3		406.481		22793.6	4496.17	385.193	227.935		26128.6	3563.65	553.807
14815.5	2424.45		466.951		18083.6	4321.63	4988.06	1050.16		37381.8	6066.18	6426.68
7839	5036.62		1057.31		16356.4	2796.45	1483.16	881.722		18555.8	3297.52	4099.76
10829	4166.06		350.433		20140.5	3777.57	1512.93	354.31		33212.1	3407.75	4243.18
16855.9	1969.87		241.993		15095.1	4777.2	5607.98	257.543		27824.8	1070.53	1316.51
10942.2	4045.79		2200.73		22739.8	3554.59	3573.04	701.269		11789.2	6145.37	3767.44
23503.8	4283.91		404.655		20405.8	4192.33	3953.66	754.489		10592.5	4898.7	7398.66
3322.22	3128.79		314.826		18386.2	1427.08	9873.4	503.648		19267.5	6921.4	3865.64
13169.4	2203		486.764		12696.9	5838.2	4628.48	692.346		16395.8	7188.32	4855.32
15268.1	2351.52		1027.16		15378.2	3548.12	3621.56	552.26		32432.1	4917.85	3995.46
12470.2	2780.15		277.137		15720	3195.03	3728.1	487.433		28959	4696.25	2537.9
9688.84	2262.12		667.906		17315.2	7043.97	1900.92	593.005		25401.6	7793.03	7836.61
21658	3134.42		255.879		21180	4557.27	1370.54	879.896		14279.3	9824.4	5408.48
13936.3	4987.26		2007.41		8285.46	3563.17	5550.02	274.697		11249.2	4493.98	4203.69
9832.52	4180.41		274.761		18696.9	3704.41	3587.66	1585.02		6034.47	8093.29	4132.44
12271.8	3451.68		460.365		25841.8	6668.24	7037.8	827.227		21936.9	7010.44	5121.5
7454.71	1409.54		196.202		7415.15	5963.1	3867.44	921.504		42276.7	6684.06	6065.03
14361.5	1546.08		506.499		3623.99	6669.1	4006.55	388.471		18933.1	2814.57	3114.16
16837.5	2750.71		206.777		16760.6	3643	5434.8	1040.56		36872.3	4270.48	4064.18
12921.5	2740.97		223.785		9896.84	6617.18	4336.05	1231.77		27230.5	7294.87	3737.36
17262	4036.3		234.111		29881.1	896.104	4855.22	1089.31		15277.8	4478.62	11048.1
15290.7	3349.76		540.007		14213	4345.3	5624.96	172.263		16081.7	13637	3912.88
22404	8029.92		204.385		17797.1	3219.75	2774.91	482.8		10299.5	8549.44	3914.82
8050.53	5760.2		680.64		17757.1	5922.79	3719.88	233.063		17357	8647.48	9099.02
7959.37	1321.3		360.528		19918.7	2388.43	3372.2	330.717		10911.4	5170.97	3559.25
10401.4	6921.02		1114.54		28306.2	6213.99	3095.64	1917.55		13181.4	2298.7	3561.37
13929.5	2439.96		228.536		24614.4	2598.75	4064.44	392.308		23337.2	4388.35	5480.19
12732.5	808.016		277.359		26709.8	5068.05	2345.23	846.185		26926.4	5235.29	3902.59
14765.7	4987.34		245.573		14059.9	7503.11	4779.65	698.613		14104.2	11467.8	10773.7
7092.98	3103.9		372.706		14212	5473.04	5259.75	909.728		15634.7	7618.41	4639.8
21820.7	1802.25		390.73		12024.7	9625.58	4416.15	576.819		14875.4	5849.19	6231.57
6591.49	3507.84		255.813		22191	7498.68	4352.48	852.758		26019.6	7455.43	9158.15
23005.8	3520.59		209.151		18510.1	5945.94	8550.26	983.584		15653.4	6006.3	4987.72
23619.8	3809.04		551.181		19671.2	6226.37	5318.26	864.925		25264.3	4560.18	3438.58
15253.2	1417.03		195.241		25106.8	3990.65	7149.71	366.832		14323	3511.6	10716.8
17035.3	2755.29		1335.57		18810.3	4076.92	15216.2	1219.84		10853.6	9208.52	3560.02
8046.11	1702.26		1515.81		28120.7	8056.25	3262.79	969.851		28469.8	5309.02	8952.57
8795.55	2088.67		198.871		15305.5	2720.3	3644.86	546.787		22791.2	3102.31	6136.25
10488.4	2872.45		367.05		17412.5	3068.87	2895.57	382.743		28333.7	8189.27	11142.9
22957.7	2135.5		336.532		19012.8	4732.46	2109.39	596.211		13783.6	7965.99	3309.37
5513.86	2829.28		190.313		16338.8	3364.82	3509.91	392.625		31546.1	10359.9	2268.6
12389.4	3489.61		169.934		12631.1	2687.99	3152.74	650.731		50255.4	4987.06	4196.7
1120.54	2362.3		736.908		11089.9	2486.98	4936.83	249.588		24847.1	1862.96	3371.79
19881	434.881		246.597		14459.4	1408.12	8161.48	871.622		17712.7	1879.36	5643.71
13230.6	2909.51		203.239		22696	911.071	5089.78	275.574		17902.5	5084.84	8938.34
17281.3	1630.97		543.543		17656.9	2579.95	4136.81	559.811		18286.9	3983.32	3859.94
19657.3	4801.46		330.78		14371.9	8108.64	2481.01	1134.4		22193.4	7467.56	3593.07
14198.6	6072.33		280.347		12010.4	8065.99	7386.9	1422.04		17329.2	2689.97	6403.87
14163.9	3643.77		682.146		24524.7	887.019	2858.78	479.226		8383.55	4428.63	3897.79
23199.5	5753.3		465.877		27490.1	1966.7	7476.01	596.365		5919.27	4047.12	2058.26
10203.9	4331.1		540.276		22090.2	3125.17	5583.43	549.389		11937.1	7258.37	13039.9
13713.4	4489.24		878.647		9578.66	4762.84	6495.86	156.645		16902.7	6694.58	2937.92
19053.3	4837.4		365.888		15754.6	4530.09	5651.04	610.824		14141.2	4729.97	3977.43
11070.7	1351.83		254.679		26492.2	3174.03	3667.95	490.414		551.96	3400.56	4585.46
28016	3558.15		243.145		36750.9	8837.36	7241.19	1641.13		18779.4	7270.32	4030.76
12373.1	1300.74		427.881		22708.2	2945.57	2539.91	887.517		18363.2	5908.6	5285.67
8143.73	1348.4		213.36		13131.6	4816.98	4139.53	216.663		26474.8	5401.56	5316.86
11028.8	2542.4		380.03		36259.8	3203.47	3600.88	638.833		36899	2680.9	3621.28
10212.6	3818.63		459.032		6301.43	1477.97	2683.16	2022.45		14282.3	3422.21	5752.9
14154.3	2504.46		607.08		16535.2	5308.93	3965.08	334.472		20249.9	7259.13	5808.7
8654.1	2625.68		627.382		17708.2	1604.64	3886.94	936.056		21518.2	2764.21	5959.93
12855.6	2835.5		177.168		14705.4	3593.47	3656.98	522.806		22663.6	3190.9	4344.64
20212.4	4953.77		205.206		13332.4	3936.49	4663.48	424.848		17663	4983.16	3225.97
3594.8	1818.55		597.308		17817.4	5020.39	1606.75	1009.79		16251.9	2707.43	15162.2
30596.8	1753.26		222.574		17269.7	2881.47	2891.75	1648.15		20701.3	2699.27	2242.93
9628.29	2188		436.977		6629.85	3129.89	6935.72	1598.91		11421.9	3246.14	6215.8
11088.1	2913.37		430.626		19267.8	1707.45	4499.94	384.761		7447.22	2040.76	4794.63
10501.8	3354.31		195.805		10409.4	2165.97	5969.55	1477.38		42643.1	5925.77	6648.23
21677.9	3065.71		960.265		11568.1	2870.13	5428.38	367.41		10416	4487.35	4044.86
25027.3	3290.92		218.051		10065.7	2749.21	3653.93	2099.17		31590.6	4159.28	5548.39
8875.56	5433.66		710.887		5455.63	2519.57	3061.68	310.686		7750.06	4912.17	3794.62
18926.2	3908.06		1066.39		19664.2	4329.66	5063.84	1204.73		40140.7	3363.07	2779.37
5327.43	1741.58		210.109		29663.4	2887.36	7441.28	655.891		44879	6405.83	7518.29
19829.9	4212.3		315.477		3510.77	4232.53	2809.88	414.387		16000.4	3601.43	4238.83
8927.59	3329.24		252.764		18746.4	2536.57	5152.63	681.566		26644.4	858.858	6485.88
8947.51	3276.81		224.143		9379.93	2906.04	5519.36	1650.79		15492.8	3796.71	4386.98
7520.43	4777.75		158.464		7073.6	463.207	4631.96	861.224		41430.1	9072.43	3950.85
9460.13	4846.94		289.661		25247.4	2963.34	5510.23	790.527		25208.6	3174.01	8325.18
4637.73	4662.11		283.479		24548.1	3640.77	3158.38	391.754		42136.7	2030.76	3968.17
7897.21	4070.79		167.988		29418.3	6673.41	5101.27	540.763		16536	3114.51	12986.2
6943.26	4742.02		286.188		7746.49	3865.73	3294.16	1804.93		19635.4	3212.53	7556.27
21768.1	1419.32		174.48		7781.63	2888.24	6323.38	969.528		11832.1	4767.15	3712.47
17334.8	2962.84		326.585		21333.1	4106.56	2688.43	1016.25		29457.7	5070.43	4182.88
25318.9	3295.3		1318.41		15604.1	4793.21	12333.4	1037.96		24903.6	3423.15	7027.11
11930.2	4079.88		249.007		18300.3	1428.49	3211.24	881.239		17646.1	2801.91	6050.29
9645.54	2372.27		353.792		19651.9	2286.23	5304.69	1095.28		35097.7	7390.83	1294.01
7425.39	9360.58		212.378		12261.2	4265.77	5216.26	805.121		22171.8	4002.05	6216.15
5630.08	2167.42		495.185		11664.9	1462.76	4190.81	796.474		14507.7	2231.4	4280.09
12951.6	2285.82		264.33		9078.26	2902.13	5069.73	1700.18		23868.2	4854.21	4748.36
6767.37	5343.02		491.258		14740	2414.71	4861.35	1314.03		35741.3	3240.91	4465.1
11493.7	8401.36		238.556		15804.4	1285.15	5040.51	912.298		32165.2	3702.02	5311.07
15796.9	7438.33		931.214		18448.6	4672.64	9846.32	460.101		4083.75	5906.97	7530.3
12191.6	4202.49		1002.87		19584.8	2353.38	5263.1	497.651		12097.3	4559.07	8352.84
16777	3843.95		574.809		17874.6	7625.82	4691.88	857.9		26656	5087.92	5768.2
12633.2	3675.24		153.284		14327.8	1964.27	4557.92	267.789		27047.3	4019.53	4483.47
16083.2	2626.91		311.349		20979.7	2414.9	3828.95	447.348		5177.53	5679.82	10262.6
15524.4	2825.39		390.14		18122.4	3854.24	5678.33	297.453		26153.2	3877.66	3719.1
9308.71	3743.11		317.906		12554.1	1060.3	6504.9	1294		16639.8	3703.64	3773.16
15142.9	6231.29		465.632		11589.9	1478.01	5514.39	1511.15		12437.3	6741.03	2606.19
10721.3	4337.18		227.354		26428.3	3643.24	2505.57	441.116		35931.4	3984.36	11009
8095.34	2335.86		660.498		13179	5871.47	4748.53	352.195		26893.4	2881.06	2949.68
14931.5	2690.26		360.809		8456.33	2927.39	3174.22	254.934		8157.24	3079.06	6128.39
16314.3	2197.47		225.96		17328.4	1243.72	5808.52	1025.26		31468.9	3704.86	2522.34
6148.17	3500.52		240.943		24022.4	4379.87	2734.52	1195.39		43960.8	3495.56	2920.24
3938.55	2018.89		677.388		29140.1	2044.27	3902.82	2155.66		34881.4	4434.89	2026.2
24007.8	7455.84		674.439		19864.2	3408.36	15797.8	611.543		27377.9	3776.43	5029.37
11425.9	2478.21		187.884		7720.03	4182.76	2929.09	898.903		25560	4399.54	6135.03
17046.9	1605.59		227.038		21406.2	6844.76	11651.8	2228.06		17301.5	5224.45	5613.53
8691.87	5026.64		534.645		1243.78	4628.82	9032.01	450.42		30703	8924.96	4776.57
9470.53	5091.52		208.116		14007.4	4168	6596.43	633.345		19034.2	7111.59	3566.51
5463.42	2380.12		283.314		21446.3	4619.81	5690.2	584.569		22189.3	2649.54	5508.59
15452.6	4017.8		305.072		20883.8	2380.61	4077.4	288.178		29317.4	3950.04	3770.79
18454.4	4916.44		481.226		3925.22	5161.9	4088.91	183.008		33259.1	6757.57	3766.86
14340.5	4721.57		317.101		18172.4	2580.26	8818.02	968.1		30706.8	8035.81	6123.41
19288.3	3978.91		266.76		16857.8	863.59	4922.08	1297.36		18662	7672.72	3117.82
15318.2	1476		343.517		24084.7	5424.84	6925.23	431.995		35467.5	3938.84	4933.94
16341.5	1702.64		191.155		6852.69	7872.95	4042.78	413.519		17565.2	6088.5	5356.85
11926.4	2979.38		201.509		22901	5313.95	6241.06	1400.84		29317.2	3101.64	8792.99
11180.6	4776.02		500.848		14135.8	3488.35	10442.6	477.48		24151.8	5287.3	4750.27
16888.4	6169.13		739.967		20628	2900.82	4934.58	606.744		19651.2	3072.67	4316.24
16182.1	2838.26		479.993		19795.8	3914.54	5299.4	750.823		18236.9	6548.99	1625.68
15273	4721.06		439.347		21584.8	5382.93	4410.16	455.703		29474.6	3753.92	5395.74
5193.27	6744.97		357.274		16330.8	3505.56	3017.46	489.074		12632.7	3543.55	7819.7
21228.9	2148.19		333.653		15699.5	6121	2448.04	1296.97		18543.8	5020.99	3446.5
12673.5	2204.93		214.587		6700.93	9835.06	3584.79	511.05		44542.7	5921.31	5533.77
15201.4	5308.65		223.098		11986.3	11317.1	6002.57	467.333		20415.5	4130.84	11911.2
6435.37	4685.06		275.545		21077.9	3630.43	7227.04	3003.16		25943.2	4808.56	4221.54
11598.8	4716.32		442.171		10814.5	3729.66	3845.3	729.508		29051.1	1559.02	8884.38
7579.64	5389.72		585.323		19174	4225.86	3233.22	701.132		21038.4	7544.12	5337.83
7199.25	3054.65		301.743		14956.4	3253.2	2240.11	1060.18		17295.6	6234.09	3099.61
1357.25	6425.91		570.684		15783.8	5112.81	8441.05	551.504		30157.4	2102.98	3026.1
1612.55	1092.34		351.851		18708.4	1166.46	2987.36	2978.17		37674.3	4166.38	9131.13
20403.8	3550.86		511.945		8611.74	5328.67	3495.13	497.918		30471.3	4018.87	6891.62
14179.4	2044.23		1527.63		21371.6	7634.52	11076.7	470.806		14511	2472.56	8350.41
20988.1	5356.81		276.029		25522.2	10644.2	4646.48	674.216		26087.8	5545.15	6909.26
3590.04	6607.2		337.807		2034.39	3667.2	5653.01	754.259		8336.52	4802.3	4973.28
4613.94	1885.73		216.221		25088.3	1884.98	3913.66	1090.98		45434.4	4382.19	3003.34
4060.51	3596.28		315.983		22334.7	3942.85	8082.57	422.636		35313.3	7689.18	7426.54
6263.68	2824.84		344.41		19733.8	4998.94	3536.08	383.434		20434.8	5181.86	2900.03
12615.6	3204.11		1079.08		17383.7	13578.1	7498.04	350.809		23578.3	3359.51	2836.26
17871.9	3687.43		435.472		19854.4	3718.88	10121.6	2554.3		15683	5344.84	7397.83
13955.9	2012.39		803.325		8030.74	5672.45	5693	395.947		19362.6	8097.8	1280.85
16392.2	2908.06		288.13		6600.58	4356.78	9055.89	1695.3		29931.8	7046.49	6076.07
8116.89	3831.84		486.838		13764.3	5243.88	4469.13	309.15		18720.4	4394.38	5510.46
4750.01	4111.99		282.305		16170.7	4329.75	3628.75	1228.51		21402.5	3420.26	4135.87
16914.5	1626.34		395.438		11614.4	3519.4	3543.49	1517.43		24453.7	5309.26	5340.35
6055.26	3811.75		633.169		9719.06	5506.08	2363.73	704.173		6418.46	5067.71	1463.75
1182.69	4148.16		442.826		19572.7	3179.17	4329.59	332.612		7594.53	2378.23	4623.4
14164.2	2300.2		497.866		14963	13058.5	7015.3	233.255		25051.3	9031.25	699.046
9869.85	4363.01		435.813		13026.9	4243.52	4410.45	430.491		21557	5028.53	4079.13
9617.39	1713.72		588.377		15526.2	5925.93	4298.9	572.764		22413.8	4678.39	7347.8
17310.8	2806.67		663.748		13068.7	5035.83	3980.72	389.85		22415.6	4050.64	4329.92
5224.2	3174.84		695.017		19088.2	4196.74	2789.25	532.303		20684.7	2746.3	4305.14
13751.1	5959.4		764.197		13229.8	3813.73	3324.24	532.58		1715.38	3439.01	1916.86
15229.8	3158.22		401.717		15248.6	3823.1	4765.89	922.669		22080.3	2369.25	2987.11
8887.78	4199.84		520.473		14135.2	8376.34	5163.88	743.675		12386.8	2627.19	4918.89
16104.5	2692.81		359.572		7805.84	4300.18	3833.43	884.873		25048	3804.28	5804.41
4543.38	2933.91		709.42		4032.86	2670.05	3674.69	798.78		25174.2	2369.47	3419.27
4802.76	9677.46		850.166		8760.58	6036.9	2919.21	455.212		5441.84	5474.23	6963.03
11712.5	3321.55		259.779		18135.8	3695.45	5987.46	425.154		30484.2	2643.13	2940.46
3907.25	4115.78		200.091		22566	4333.98	2738.55	683.764		38972.8	4208.97	4122.81
11420	1224.42		781.535		18226	3280.35	2370.33	519.972		8418.4	3690.52	2530.59
11942.4	6211.01		344.733		18544.6	3649.24	5748.93	637.941		39814.5	7475.98	7103.99
12574.6	3606.68		302.962		20604.3	1727.01	8098.81	426.942		40748.8	4693.12	5563.86
13408.3	3095.5		791.543		20953.4	3784.41	2852.36	901.473		3915.2	3128.21	1566.35
13430.9	2519.26		208.652		18254	4540.05	5750.08	654.488		30190.7	4106.54	2537.08
19629.5	1089.36		673.513		4470.46	7702.02	9024.76	336.394		32067.5	3471.31	3521.3
11201.2	3383.75		754.493		12022.6	6044.27	2068.89	1019.74		31060.3	7711.28	5423.66
11394.6	2797.77		336.31		13557.9	3433.8	3199.7	488.096		24584.6	3125.1	2262
2621.06	5283.31		825.975		18333.1	3765.26	2781.39	306.399		19760.3	4033.98	5182.59
5573.98	2346.21		531.011		11817.5	6671.01	7657.97	982.072		15212.3	4841.15	2712.2
21527.4	3993.07		481.161		15866.5	3729.31	6942.41	1239.81		22835.7	2380.53	8365.45
13991.9	6279.6		218.32		4897.61	4078.62	5941.67	523.883		23737.7	3083.29	6054.34
16293.6	4354.72		253.286		6285.36	2792.45	3542.16	726.977		23467	1849.72	6423.36
12437.6	2468.86		896.314		23385.5	2910.03	5277.37	1674.91		18197.4	4546.22	2483.21
13142.6	3571.25		285.574		12695.8	4362.23	3003.48	1246.79		13237.2	3029.67	5940.82
10018.8	1678.31		360.043		17398.6	13587.5	6667.13	1524.69		20528.2	3585.8	4434.69
5416.36	4690.12		481.488		17389.8	3225.3	7502.12	419.798		24233.4	5409.05	3341.73
15832.4	7962.59		1073.41		18726	4820.53	3525.93	762.636		16215	3866.59	4880.91
19013.4	5913.9		479.272		11965.6	9049.63	2114.88	954.307		17265.8	3739.52	5109.8
11867	3778.69		715.947		19170.6	4516.55	3225.64	1064.99		1647.78	2509.8	9253.62
10677.3	4257.05		829.829		21415.9	5314.26	5243.66	1104.42		14241.6	1856.56	5383.2
9749.27	3872.07		531.967		18484.3	3269.87	5161.67	447.108		20936.2	3751.23	13848.3
2800.44	4075.7		831.22		22054.5	8744.23	3619.31	698.033		16208.3	4358.46	4871.93
6052.6	4742.31		185.046		16951.4	2372.86	4323.74	1776.13		7628.51	6008.85	10490.5
10460.3	5489.53		238.075		9861.07	5005.6	4845.64	450.771		10237.3	1473.91	4428.23
17877.9	6007.77		294.488		12668.3	1897.9	2766.41	330.524		24162.7	3550.29	7225.07
19574.1	7168.17		278.356		9624.12	7454.23	4828.31	1587.99		10125.9	5081.45	7841.52
7750.36	6713.76		370.105		23100.2	4891.73	6631.01	682.39		27614.8	3912.83	4643.91
5788.69	4997.17		284.284		10973.3	4703.56	4300.7	644.445		31119	3382.09	5831.04
18947.6	3085.62		296.092		16890.4	4593.68	5513.77	323.245		34650.7	2978.66	21443.5
6593.15	5172.39		343.217		4260.06	6471.24	8411.5	335.55		25625.9	1528.55	6711.53
10576.3	7025.35		334.171		19293.4	3535.07	3973.59	829.66		19991.5	3134.97	4172.74
19272	5001.31		183.946		13549.2	2932.99	2732.42	358.459		25341.5	4415.61	7955.71
8461.42	2402.74		220.83		33794.4	6033.82	6549.77	405.682		19242.1	5552.91	2020.34
17315.1	2119.23		888.433		22918.9	5106.89	5323.79	1093.74		6055.87	4254.02	4689.44
8874.07	3212.43		227.903		11103	4191.82	3794.29	640.464		12621.8	3410.54	4605.6
18838.6	4319.08		412.145		15593.9	6459.81	4920.72	1479.94		18028.3	2954.11	1180.41
10878.7	2741.79		712.495		10994.7	4630.48	5813.21	492.302		22613.5	4906.8	5828.74
17116.8	2455.6		316.078		45302.1	4410.11	6448.16	225.778		16578.3	2715.35	2864.84
2476.47	841.373		550.778		20656.1	6424.91	3330.97	219.083		21392.7	3446.82	3195.41
5346.56	4571.83		252.702		25653.7	4070.44	3446.49	1174.78		19868.2	5422.49	3670.51
13234.3	1978.36		645.651		28477.3	3617.12	4153.9	1725.88		24950	3837.09	2300.2
5994.02	1363.73		290.355		17677.9	3672.95	7625.27	518.121		10808.6	2905.73	6631.23
2261.58	2382.98		331.93		18208.8	5861.52	3391.44	343.064		34543.8	3558.09	1982.83
11731.5	534.325		194.357		15723.4	1735.97	4353.65	241.783		36726.6	1406.04	6660.09
13979.2	5184.12		551.398		15702.7	5322.47	2661.87	840.393		13600.7	1886.4	766.251
10208.3	5366.03		315.749		23260.8	6045.11	3393.82	964.495		21418.6	3488.57	5226.3
6665.12	5899.48		454.208		18273.1	3880.13	6731.6	3259.47		7660.87	4637.68	5112.01
8227.86	5042.49		254.352		32288.6	3831.09	3890.82	173.423		12031.9	4236.04	4836.9
13165.6	1993.44		498.451		34850.3	3814.28	3728.84	383.048		22655	3695.19	2738.82
13887	4410.91		536.11		13626.3	3506.44	4059.7	588.32		14377	6638.27	2225.71
11570.1	3363.36		343.363		15926.7	4933.59	1952.12	409.115		13342	2971.77	4233.93
14734.1	2965.97		822.212		11052	4001.47	1966.16	785.512		14441	4054.24	3239.82
2511.9	3097.64		426.507		21218.4	4253.44	3338.45	1165.07		8092.86	4236.45	2721.36
15817.4	2737.37		682.875		20512.4	1822.28	4480.35	921.461		20448	3272.2	3490.66
7311.86	3563.21		311.129		16261.8	6128.6	10031.2	642.196		18491.8	12832	2789.47
10539.6	4035.95		419.44		6264.45	1911.95	2613.1	255.272		13544.7	9107.17	4177.42
17519.8	4719.15		471.659		18265	2517.5	2166.85	890.297		16887.7	4493.65	5848.51
14908.8	2644.55		744.097		10704.6	3138.84	6134.93	607.122		22980.9	4049.35	1447.42
8352.89	3664.63		246.667		13839.7	2657.77	7107.38	1147.9		16284	4665.98	1724.57
9906.58	983.951		510.501		9461.68	3284.93	5944.6	524.37		26337.8	2718.12	4108.83
8706.08	3507.86		1230.66		9177.3	1512.55	5934.37	775.057		18069.6	2355.38	5568.35
3215.05	1406.77		662.735		21004.8	3342.12	4424.27	539.649		14718.6	2644.3	10606.2
11386.7	1372.38		520.005		13495.4	2425.45	5422.5	883.257		15658.4	1256.63	4883.25
8873.97	3928.3		234.952		16646.7	4355.21	5747.41	299.917		13087.6	6015.65	4395.06
9651.52	2110.8		472.498		13781.4	1767.57	3678.55	1032.21		14265.8	2819.17	1780.67
5464.37	218.167		593.49		13521.4	6846.76	5295.88	1650.54		27510.8	3736.22	6152.47
9262.8	2082.22		757.217		36128.8	5640.75	1370.2	1186.72		16980.3	5793.47	1745.77
11623.3	2247.19		377.858		7251.87	5013.55	13031.8	1686.81		22633	5996.21	2353.51
12603	3674.48		241.698		12259	12796.2	3824.85	982.55		14145.9	5946.4	1235.79
14961.7	2398.88		710.663		15969.8	1718.93	5008.35	1379.36		12058.6	4535	1657.85
14054.9	1960.72		824.397		11802.3	5197.43	4546.73	468.422		18081.2	5261.39	7252.02
11340.9	2557.92		219.908		30585.8	2695.42	5678.25	1236.81		29133.9	3952.74	2711.45
10749.7	12012.9		412.035		25325.9	1565.78	4869.3	2745.91		12807.8	5990.38	2069.1
14514.1	2266.38		300.673		18897	1204.96	4901.38	489.504		16228.5	3110.84	1192.16
2920.8	3453.5		258.932		5428.52	750.389	6133.44	1614.58		1195.94	4275.64	1539.51
11715.9	2113.17		265.672		13331.1	4329.64	3981.97	647.425		12542.4	8292.23	6018.93
11437.6	5281.26		250.127		15808.8	4309.05	11499.6	437.664		19797	2702.81	4321.54
14491.7	3085.04		286.766		12335.8	6011.79	3859.99	876.39		16377.5	1396.98	8498.21
6227.22	3183.78		357.289		9880.16	3678.82	1927.63	341.019		16194.8	3051.17	3699.24
9397.24	9738.65		781.589		24571.1	4516.32	6199.4	1584.85		11412.4	2338.28	1467.35
13596.8	2277.85		306.613		11741.3	6437.84	7050.62	575.489		16741.5	3997.14	2472.4
25422.2	5027.4		294.264		19750.7	4581.67	3045.02	1149.69		4347.83	6101.09	6881.4
11928.3	1899.21		602.163		18296.1	4229.87	5711.72	668.839		24134	3020.7	2298.61
12296	2614.56		205.065		16239.9	3397.37	4430.63	1644.05		6015.88	5830.37	3399.68
10365.8	4289.34		288.602		19342.5	6408.14	3322.27	447.606		5087.99	6136.77	2916.27
5805.19	2958.32		316.068		16571.7	3137.57	4249.71	1128.71		21466.3	252.902	4532.62
9008.41	5562.63		682.977		455.95	8096.09	662.432	727.035		22143.2	2794.81	2643.75
12242.1	2175.93		294.317		12466.3	2902.96	3183.88	1573.72		16736.7	6445.2	4314.73
11859.9	3903.45		820.644		14674.1	6397.08	3797.54	434.869		5755.72	3376.95	8598.83
11366	5593.04		356.154		14816.8	2943.88	3069.27	527.115		10740.3	4741.84	5237.87
4967.84	3854.03		328.662		14555.1	5918.4	6436.73	504.481		9360.26	1834.62	1885.9
9340.67	3372.72		860.378		17986.7	5755.52	2996.18	339.414		22707.6	6549.16	2929.6
7249.17	6549.02		295.446		24569.2	3478.21	3414.57	697.113		14343.2	1491.93	2297.52
14344	4228.23		728.853		27262.7	4519.71	7976.41	1306.3		26649.6	3695.79	3609.63
17549.7	4035.77		822.308		16121.7	5558.85	4788.46	1332.55		4663.99	2799.6	1237.14
10856.1	3617.85		324.749		17316.2	7994.9	5764.56	222.983		11667.2	7628.97	3212.38
6057.7	3406.03		782.146		22893.9	3050.28	2303.88	731.976		44575.3	253.362	4616.15
1798.78	5229.94		454.37		8328.73	2163.52	3730.11	385.661		8603.33	4843.12	1855.27
12623.6	2998.97		358.353		26816.1	3474.41	4997.3	723.557		6876.68	2761.81	2737.95
17643.2	4797.72		276.816		2367.04	6472.45	5805.35	721.382		33545.8	2539.31	4043.04
24764.6	2645.3		694.258		3939.42	3545.52	2717.12	837.94		10632	5579.04	1411.66
2788.41	5518.22		292.675		25679.3	3106.08	6248.8	1959.85		16577	4199.88	3440.74
13292.7	2408.16		351.047		24291.7	6324.98	6856.51	3805.92		8176.02	2823.97	3429.87
13922.4	2420.3		247.573		23036.5	5463.35	2668.68	924.3		6363.91	4183.22	6402.9
7493.47	3286.57		304.005		20048.5	2456.79	2690.18	469.791		20475.5	1499.65	4066.25
13992.8	3109.53		280.349		26979	4452.09	6873.51	1038.51		16525.4	5710.55	4185.49
8127.65	2204.83		271.913		19623.8	3414.91	6592.47	1324.23		9999	3301.43	5588.11
15019.3	3563.22		289.748		23748.4	2279.55	3146.08	1839.38		11411	3507.19	2343.97
17935.7	1934.35		287.69		15561	4970.46	3389.82	408.622		9373.71	277.574	4231.57
14324.6	2028.6		265.568		2034.17	3377.45	4883.07	178.852		10583	3953.99	3997.87
7962.13	2634.19		683.653		17202.3	12032.1	2311.62	918.588		21788.6	2941.26	6127.56
8185.92	2890.63		348.623		20952.3	2953.03	4537.39	1942.18		5895.22	4951.51	2405.99
14698.2	2959.22		251.31		436.983	7013.56	3360.79	606.205		24198.6	215.068	5032.55
16230.8	2379.04		445.058		22783.5	5920.29	2555.25	282.805		12609.1	2085.95	1768.84
7742.35	3237.35		268.951		32554.2	1918.45	6390.32	645.384		15339.7	2385.18	4361.42
6067.78	3203.59		262.389		21258.6	2730.52	4218.15	451.618		11768.9	220.257	4113.89
6497.51	2877.64		335.779		16847	5613.86	2295.32	850.85		14291.9	5481.85	2735.14
10405.8	2207.03		733.44		7572.17	1889.04	10025.5	1016.16		15592.3	3422.37	3102.75
9316.25	2761.14		240.137		27188.9	2736.99	4203.4	349.761		12621.7	229.892	5479.82
11692.7	1746.25		299.041		3933.15	4019.62	3771.11	614.322		12882.3	3056.93	3710.41
7971.84	3726.83		245.978		19660	6195.09	6368.89	1087.86		5684.33	2954.8	3845.37
13490.3	3639.35		315.523		5646.17	2500.82	2370.58	905.709		13952.9	6908.13	4780.85
16604.2	1967.36		312.792		14565.5	6071.65	2561.76	442.633		17584.3	4415.9	2808.49
886.95	3943.09		691.211		13230.8	11591.3	5014.47	3042.45		22204.8	3838.43	3137.5
4804.97	4191.86		459.36		13353.2	7736.36	5288.36	442.327		11397	7118.36	5913.37
12026.7	2327.85		541.673		19610.3	5028.7	4469.47	433.392		16186.9	8632.64	4814.27
7859.07	2076.27		224.932		28611.3	6699.91	6204.08	887.63		16155.3	3380.43	2340.45
5592.81	2913.99		718.689		22800.5	4300.91	3133.7	374.653		8109.13	7938.93	3838.2
9272.16	4101.92		712.19		23645.2	2671.41	4839.62	1264.08		13435.7	5423.1	5907.62
18072.8	1824.77		224.092		12836.9	3090.91	5019.82	1031.23		26836.7	8632.74	4667.11
13616.2	5496.13		196.272		15396.1	2368.28	4987.92	1417.75		12945.7	6168.07	6640.41
15268.8	8861.37		558.331		18218.8	8028.03	5218.54	514.327		9914.7	2091.66	2913.63
11848	2953.14		233.968		20198.1	5108.02	2600.5	285.565		30865	6887.4	6446.65
17439.4	2100.22		423.966		17414.1	4732.8	2914.6	1028.75		6871.54	5350.95	7788.52
9987.49	3277.21		455.09		12828.5	2488.34	4839.44	952.956		34691.4	5811.37	3907.76
6255.73	4133.28		487.639		17339.1	9433.19	4695.09	363.546		16427.2	7869.31	6604.68
6049.31	2045.13		315.284		11676.7	3329.33	6924.2	499.916		13741.4	6010.51	3431.81
15628.9	3456.77		576.154		20368.8	4489.05	11136.1	234.268		11593.9	5979.84	6785.48
12453	4908.52		1006.32		10532.8	5175.03	3157.95	552.696		19044.3	4825.41	3663.15
11424.1	2320.31		378.117		19363.8	2731.19	2266.03	1212.86		11956.5	6346.24	9385.11
21281.2	2604.45		265.471		17547	3388.16	3593.43	738.338		11712.4	2818.48	1213.49
11992.6	5894.27		222.517		15777.2	5462.32	3700.69	1694.48		14033.7	6979.64	2558.48
22466.2	4939.96		270.163		7593.64	3903.52	5718.35	825.921		14858	2755.21	4793.84
19124	2880.73		372.437		10153.1	2953.47	7953.49	560.687		18819	6848.2	4401.62
14597.1	7397.38		1232.58		493.023	3615.94	4850.37	2592.44		16493.7	5234.44	3991.89
4750.98	3078.31		346.749		39774.3	4771.98	5610.43	757.768		23682.3	7800.89	6865.91
19911	2340.76		765.198		7533.67	3685.73	2989.39	1647.99		23139.1	7606.75	5336.93
7921.95	7755.52		566.364		10918.8	5062.9	4214.16	302.782		10328.6	4912.54	2628.97
11874	4184.98		375.608		31364	6669.32	5093.38	1213.8		17702.5	8931.44	2094.93
9488.38	4082.44		211.836		2319.23	5393.46	4814.28	2373.89		11596.5	8156.06	1766.4
16193.9	3320.16		307.987		50088.5	5729.85	4822.97	353.743		16758.5	5801.65	4892.07
7389.42	1476.54		278.364		8555.1	5515.49	8891.82	1343.67		4174.44	5665.91	3291.55
21435	5169		952.207		13837	3832.55	6807.86	445.117		3259.98	6801.26	4965.11
9179.72	5013.65		235.994		22965.6	5932.64	6296.38	316.007		9576.11	2858.08	1428.62
6331.4	3725.37		294.934		29313.1	8672.07	2818.73	483.084		18348.7	8434.05	2167.22
6739.2	2021.78		458.445		9302.15	4161.65	7634.1	282.277		17542	8050.1	3267.31
11032.7	5949.29		219.308		13307.4	2249.39	4072.02	1432.55		17809	6153.12	1523.83
8235.23	5031.92		286.18		23743.1	8515.72	5945.88	406.845		23493.2	907.593	1281.69
9684.5	3417.85		713.074		20297.7	5107.05	9449.05	480.807		13546.2	3938.62	2581.76
8618.24	2043.34		795.411		22824.5	4829.41	6609.95	1539.52		21815.2	8631.65	1320.76
24070.7	4590.4		1109.62		18351.2	8613.69	1629.86	1442.3		24181.9	7625.04	6141.41
21450.5	1738.71		768.824		13248.3	4235.46	9832.69	449.179		11110.8	7817.01	2587.9
5933.53	3195.54		198.047		17187.2	4284.8	2731.49	1349.46		20887.5	9497.05	11355
12832.7	4534.09		316.311		30321.1	5252.43	5168.1	1629.97		16935.2	8397.38	905.146
11084.1	5708.9		279.829		21132.3	2492.86	5398.9	533.672		21317.7	8307.28	2914.12
14204.4	2993.69		409.547		31979.9	2535.12	3087.04	1015.64		23639.1	5605.25	912.54
16350.8	4470.33		417.827		26411.8	5202.37	3502.64	1322.51		23315.5	5751.07	1402.1
6282.77	6277.24		496.757		27908.5	3921.34	8464.74	1381.03		18752.8	5375.95	1494.93
17802.4	3252.27		253.516		6672.53	5038.94	6555.29	791.274		28914.7	5134.13	7525.71
13546	1083.64		181.027		8429.11	7846.93	6891.8	1034.37		14429.6	6847.32	3724.54
9070.44	3194.69		342.824		18166	2331.03	2669.35	2096.78		16881.7	5500.34	5009.04
10645.9	3456.3		392.001		11672.8	4927.53	10714.4	327.788		23944.7	7137.69	3974.55
15518.4	3247.96		362.39		11699.6	2444.95	6881.92	1732.52		13483.8	6693.02	2012.68
15468.4	1918.65		686.845		30771	6892.33	6652.15	413.348		29159.2	6956.09	8285.71
14644.7	6262.05		328.995		21132	6496.37	789.927	1866.12		29527.3	2838.56	1444.07
11582.1	5044.5		738.355		19679	2849.71	7298.64	783.828		19598.3	9164.65	4412.38
8256.52	4582.82		625.389		1528.16	2830.29	6695.44	435.607		9624.96	5427.98	2828.31
15619.2	3818.71		345.272		1314.79	3836.74	8756.8	1382.68		27932	11137.9	3152.22
15000.2	4485.29		1253.63		19240.6	2326.51	3951.64	2298.91		11981.9	8848.72	2545.2
9204.84	4642.83		266.771		21016.5	5070.4	6099.76	428.551		16289.7	5598.35	8841.97
16010.2	2459.58		353.3		10569	2825.34	8965.82	830.442		12243.1	7251.18	6943.83
7112.39	3625.89		484.357		24335.5	5521.45	10026.4	895.286		5262.49	6977.13	5701.46
14739.9	2706.85		223.787		14124.1	6498.87	9436.24	670.61		11945.5	7639.84	2957.28
14215.7	4144.22		263.035		26181.2	3985.27	5492.61	614.344		32917.9	4744.39	5913.28
9054.27	1398.65		1182.27		18274.5	4951.79	8979.71	771.163		18316.4	8085.19	5675.33
9207.53	4587.44		402.31		31783.9	5980.26	5234.89	360.615		9323.39	9604.88	4000.35
12955.3	1412.32		570.964		26977.4	3689.55	8239.71	1019.28		15081.4	3282.58	2584.97
16582.8	3871.22		578.768		21893.6	4454.1	2607.86	1916.06		22780.6	7509.84	3273.64
13075.8	3974.24		500.234		11666.5	3511.47	6777.46	635.701		16764.7	6248.38	6303.54
9521.07	1726.96		226.719		20339.3	4617.12	6549.95	548.709		9691.32	9674.35	2478.55
6478.06	2500.41		385.392		23675.8	3639.91	9400.9	796.119		8228.99	6045.07	3088.83
6449.06	4571.49		371.442		12828.1	3366.26	4822.3	2118.9		13178.1	4075.35	2733.18
16256.1	7443.13		789.543		24019.6	1738.01	9114.57	922.644		13544.2	11315	3134.86
2812.16	2450.75		355.512		438.976	3578.51	6095.38	337.423		10744.1	6835.35	2728.56
9591.35	2962.11		292.315		21119.4	2835.31	8319.16	774.171		15646.5	7990.85	5722.4
11428.4	643.048		259.964		18000.7	5150.83	4487.63	409.274		16173.3	12645.6	2406.87
10588.1	5767.25		154.642		13265.6	4035.79	5026.64	302.808		611.331	8813.59	1947.77
11780.8	3432.29		317.116		12353	8421.69	10427.6	1187.89		16507.9	4644.81	2704.73
23367	3112.1		350.812		14135.2	5366.33	7960.41	330.009		15828.8	4238.13	2018.05
10969.4	4508.81		698.151		5003.35	5876.26	2403.76	377.724		19180.2	3591.93	2140.07
17741.9	4196.37		410.064		468.159	3268.03	2835.82	583.591		18731	4375.93	1167.98
11519.9	2993.7		381.757		20896.4	2713.69	962.898	355.451		23662.9	4058.93	4371.67
8399.84	3124.89		309.741		19528.3	13524.5	7358.04	1105.01		14362	834.017	5735.4
4155.72	1979.55		210.587		14241.4	4058.66	6178.14	326.355		16263.2	5611.16	6545.34
23785	4286.25		266.261		23072.2	4626.83	7749.81	2934.12		11673.5	7715.27	1623.98
7635.29	2073.91		291.128		12705.9	4712.39	7923.13	3330.45		29705.9	11558	2028.47
17512.8	3140.89		585.173		33544.4	3015.57	3454.05	1628.61		8649.41	4392.18	4797.8
19681.2	3267.72		296.798		20314.9	1042.81	818.176	315.281		17970.5	7816.33	2533.64
13454.4	5246.87		492.911		17535.3	4261.37	5105.26	307.18		13773.6	4687.3	2969.43
10949.8	2499.34		411.824		25001.3	6114.8	5254.22	632.923		11346.6	7286.16	6501.67
11921.4	1841.86		212.088		9710.36	7256.45	2932.12	772.642		24846	6064.25	2730.27
7043.93	5108.26		358.257		23717.2	3925.37	4507.34	867.693		19509.4	5398.8	2999.95
13030.6	5329.41		336.352		17542.6	4942.3	4560.14	1269.01		2609.76	7170.37	1561.56
12622.7	2371.4		336.45		9208.1	1137.03	734.815	601.578		8458.42	4832.61	4002.01
30414.7	5409.19		1428.97		24819.9	3054.55	3739.32	354.388		7100.54	5017.81	2030.43
14138.1	3037.89		445.688		7149.84	3041.66	5729.93	560.872		10770.3	6881.37	4071.49
15312.8	7558.43		206.866		29476.1	4135.16	9452.89	695.698		18736.2	10246.4	7044.19
22036.6	5226.84		378.478		12896.2	2430.56	3220.16	1335.2		343.928	5755.38	2485.73
16492.8	2147.87		196.522		21089.9	5369.07	3622.21	673.902		13521.3	3525	5317.07
21670.5	2383.97		458.938		31541.8	4419.35	7220.18	525.135		10610.3	5013.51	2519.16
17470.6	5200.31		190.392		15346.2	4226.36	6187.32	735.267		13549.5	8270.01	2900.28
21669.3	3808.57		325.377		19417.9	6268.02	3464.57	445.846		8978.36	7870.26	3477.46
6183.06	2092.32		283.555		4263.5	11307.1	6727.4	969.59		8559.25	4430.64	4269.24
14774.6	2236.39		252.736		14509.4	2745.63	3174.37	2429.23		16912.6	7801.47	11340.1
6989.93	1931.85		213.314		41350.4	6457.84	3364.71	411.398		14409.3	5678.83	3748.96
18930.1	5597.81		408.782		19032.2	4381.05	3929.38	236.016		20121.6	5876.49	2867.52
19198.6	2344.64		327.877		21328.7	4165.88	6199.49	493.334		26468.8	6210.37	5532.68
11100.4	2628.22		314.592		16490.9	2857.66	1086.86	547.333		16664.4	7961.75	10552.6
1618.09	1720.36		341.685		9888.38	5381.73	4684.8	499.678		22690.6	5025.54	3586.94
1115.68	5890.93		414.915		14968.6	3739.33	5866.23	410.256		23286.6	6594.38	5533.01
21772.6	2757.51		482.279		20846.5	4713.52	862.285	1306.79		24132.9	5695.14	3754.01
14943.7	4019.23		672.661		26932.9	5201.69	4963.74	418.894		19472.8	9338.45	3499.43
3929.14	3947.28		322.979		22266	5721.74	3626.16	1564.95		20461.6	5084.96	2705.06
2207.65	3139.99		540.714		16745.5	3273.07	3499.49	374.498		17168.8	5723.96	2452.54
19139.9	4845.54		260.508		20066.8	5154.69	4370.3	643.847		14053.2	5265.34	3666.5
6137.43	5103.76		664.651		13074.7	5630.4	1763.16	176.579		27689.5	3384.57	2689.33
6790.94	4133.98		237.163		15634.6	4338.42	3859.88	345.312		20998.5	11042.2	2343.89
9500.12	2890.9		1447.57		22053.2	2310.19	4619.12	924.204		4877.52	5500.32	5590.23
3185.61	4296.98		243.553		30953.2	4562.63	6312.89	497.741		7371.05	3150.7	2307.44
15134.4	2194.43		178.409		19352.7	12161.4	3698.12	689.888		26217.6	3841.33	4877.67
5265.51	2168.26		943.569		6380.85	3100.17	4041.4	746.922		36498.9	3753.84	4015.42
11374.3	1956.54		294.252		34685.9	1646.09	1804.29	707.711		2629.18	9758.03	3601.5
6094.23	763.324		493.701		18308.1	5404.91	4992.87	699.003		12295	7734.55	3961.89
21554	3780.23		606.003		14243.8	2433.37	3419.13	287.064		19080.1	6434.45	2856.47
8026.95	4442.58		554.482		20287.1	5215.7	3642.89	993.99		12622	2920.64	1880.84
5091.89	4673.56		382.279		14226.4	12781.2	8275.12	410.983		31145.8	4619.11	2630.07
14124	2000.19		234.175		30815.6	2943.21	4300.24	472.126		517.546	6168.03	4949.62
8939.5	4712.83		257.653		26132	4410.98	5553.3	608.869		23575.3	7301.11	4484.33
28756.7	4026.81		297.322		19026.3	6369.31	3587.69	992.091		10851.5	4373.29	2843.66
6106.62	4601.76		277.536		18680.6	7259.4	2283.82	426.639		16161.7	8215.12	5525.72
12167.4	1446.35		603.445		25984	4959.54	4062.26	1033.68		10748.2	7793.01	3111.52
10113.5	7232.1		291.935		14724.4	4465.06	5015.98	597.289		22957.7	5752.85	3085.98
16096.8	2381.57		230.575		3151.88	6767.66	2556.45	365.272		39280.3	13871.7	5616.24
11699.6	2090.39		518.473		24147.4	2433.55	6981.78	772.932		26833.7	8151.31	1219.21
10063.8	4174.89		535.388		27231.5	5678.23	7170.88	1560.33		14430.9	6007.32	1520.85
7983.36	2620.71		189.929		25137.5	2819.16	9893.03	359.219		30699.3	3738.11	5135.09
9086.33	6378.48		683.474		22440.3	4360.37	5152.8	948.376		24904.3	4545.49	2890.84
1753.18	3874.56		342.19		21472.3	747.818	3847.85	406.299		33459.2	4861.42	4924.55
18333.2	5012.39		373.12		15537.3	5610.07	7014.03	291.555		32786.5	7647.38	2060.53
9895.78	4377.8		456.214		22991.9	6769.04	3016.41	901.51		50182.3	4721.22	2481.56
16552	2937.61		315.411		19316.5	6688.98	6551.9	1224.11		27954.9	3142.99	5025.79
21034.5	4380.77		825.507		28209	7010.07	3436.76	390.16		16929	8742.25	2141.45
9672.28	3866.9		414.509		27342.8	7263.1	2558.38	1246.48		25624.8	7495.69	4700.86
11632.1	3756.96		541.505		24641	1370.92	5460	879.779		27317.5	2583.06	1375.92
16622.9	2361.35		712.31		24844.5	3382.03	3599.43	402.495		36862.6	7993.31	2331.63
11353	6382.14		603.745		23278.5	3930.95	3752.26	1469.41		31250	13609.9	2694.28
6459.68	6314.59		388.044		16752.8	3200.69	4404.14	780.2		49819.1	4863.71	5570.27
13500.4	814.306		486.113		16414.6	7040.09	6540.31	1659.74		9160.39	4160.67	6816.04
14146.7	6367.23		251.322		19007.2	7314.44	1073.17	284.412		6762.41	3893.14	4515.72
10461	4508.86		397.119		23958.4	6568.93	4794.72	2234.33		32585.2	8871.52	3635.65
10067.2	1858.72		650.346		12883.4	7988.92	3523.47	836.782		56560.9	6060.45	2284.53
16479.8	3520.73		297.28		25407.2	5384.27	5784.99	460.514		29680.2	6890.88	8696.06
6760.46	5702.39		275.789		17795.8	4550.13	4427.16	1112.83		17199.2	6936.35	4269.81
8769.73	4559.58		317.989		11569	8788.67	6514.34	1027.58		26108	3272.13	5989.86
7947.41	4284.52		423.175		4416.43	5531.64	3247.42	2101.37		25084.5	9835.12	909.575
15904.4	10563.5		276.342		21893.9	4575.57	2699.9	479.206		20391.8	11416.8	2643.24
12462.9	4132.03		276.132		5435.17	1583.7	7734.31	1389.35		10508.1	6713.4	4375.56
12272.9	2480.31		560.457		28229.6	2747.51	4881.31	662.181		19344.3	3127.33	5022.46
12071.3	3677.65		297.93		13221.8	3037.69	6775.46	1095.09		6443.71	4857.06	6349.66
9454.29	2031.89		537.45		11778.8	5627.19	8713.13	866.484		28634.4	4032.06	1496.75
11163.5	6435.57		304.56		29228.9	4056.41	2744.08	689.741		14115.4	7218.58	2034.97
9915.07	5030.99		279.37		24649.4	2780.45	1836.7	616.276		13013.6	7443.77	1151.99
12871.2	2778.88		261.271		8452.57	3496.44	4609.79	1429.43		22196.9	3090.23	6873.51
7995.17	7423.39		321.344		27103.1	5404.39	3683.39	1431.13		23607.9	8283	4449.94
8798.52	2017.42		166.333		15341.6	4592.93	7980.46	444.503		25661	4388.74	4239.61
11277	2844.7		567.69		20350.7	1763.41	4248.36	186.211		26136.7	11252.7	2688.36
5531.26	2674.7		338.382		4827.1	2428.64	1865.93	526.926		32239.3	12890.4	2806.69
20064.3	1577.41		192.065		11252.7	7598.5	6846.04	659.559		30709.5	12095.9	3033.75
12194.7	1321.6		193.462		14305.5	3056.4	7084.61	1060.75		4285.8	4472.39	2914.9
8383.31	5896.12		551.083		23412.9	2410.02	6237.88	1014.56		12285.8	5681.6	4422.39
10388.8	1871.12		624.948		7836.51	1820.57	4840.99	434.59		23375.6	6145.6	2302.07
9522.35	1659.27		281.423		2443.94	6857.82	6088.83	243.212		20050.5	4737.2	4559.57
25769.6	2219.79		224.981		8546.37	6973.69	6544.26	371.894		7708.68	8857.38	3756.09
14985	2294.74		412.845		12047.2	3301.54	1066.74	1125.41		23861.3	6893.58	3221.1
12472	1479.57		189.782		25397.6	6116.18	4833.41	351.206		15705.2	8695.73	3431.54
11026	4065.19		363.18		18449.8	6551.85	3503.82	463.022		45850.1	5244.83	3129.42
11683.3	4907.64		514.426		33333.8	1976.92	4965.64	346.991		23054.8	2720.68	6523.28
8864.2	3887.63		261.817		14070.5	6435.79	3411.38	1443.04		23720.2	5672.35	7484.26
9344.91	2403.49		170.964		28740.5	10490	2699.34	183.038		30090.9	6119.32	6071.06
15882	2623.2		424.714		25251.2	3377.94	1240.51	293.493		21326.1	2556.12	1639.98
16908.4	1607.68		165.347		20831	2075.08	5023.88	534.104		11257	4088.96	2268.89
11269.2	2455.92		730.214		22465	6938.28	5657.92	2058.77		31947.1	6693.76	2765.42
3431.15	2503.56		221.246		6127.6	8510.48	3347.2	749.681		28790.5	7530.45	4109.65
5420.1	2318.15		421.476		19838.2	5734.83	4926.97	1323.22		23737.8	5701.97	2336.78
7007.87	1770.79		292.81		24220.2	3383.61	5169.48	199.787		27233.2	7934.35	1552.07
8783.43	3135.56		244.535		12343	2720.43	2709.29	325.804		22622.1	9435.02	1893.41
5956.89	2249.8		707.595		6676.73	3975.34	1990.82	1482.11		14181.5	8638.55	3840.58
16315.4	2974.93		719.255		22581.5	2300.49	1035.2	309.078		16044.6	7617.74	4886.99
13226.9	2458.23		270.384		6242.04	3476.34	5819.42	266.499		13976.7	8241.34	4546.29
7606.71	1553.72		279.076		15879.8	6055.34	7282.61	599.231		25187.4	6978.55	1709.27
6203.61	2558.13		297.147		12845.6	6267.3	4472.51	764.595		22811.4	5612.66	3031.71
10262.3	2441.65		292.361		30284.1	2362.34	2504.56	507.956		16918.3	3411.44	2702.96
11912	2605.43		689.078		19309.8	6168.93	4546.62	1297.34		22706.2	6729.1	4659.22
14305.6	4899.48		243.471		10244.5	6119.05	3628.68	668.92		21391.9	8492.02	4037.88
5829.73	1151.36		222.696		5209.1	5319.03	2476.35	279.575		22566.3	4223.83	4020.04
11588.5	4413.58		337.198		21501.9	4541.49	2022.87	304.157		11146.1	3276.91	3299.38
12297.2	1947.95		649.085		23200	5648.23	3520.28	430.249		20388.5	6170.7	8528.44
9887.33	3341.07		245.472		21474	5876.1	3842.61	445.447		12537.1	14840	1898.9
9075.45	5261.1		500.61		11512.9	5180.17	6889.05	841.48		11727.6	13714.5	2763.7
4678.69	5114.51		199.269		9127.05	4101.14	6570.09	541.735		4134.63	8603.5	4094.3
15077.4	5609.59		323.621		22117.2	7263.53	2695.66	327.808		13557.3	11082.7	3997.49
11818.6	3275.41		860.048		7854.12	4346.18	4496.16	357.266		19692.9	7256.96	4049.5
9818.12	4817.43		235.638		21995.4	11417.4	11678.9	567.791		12130	8937.22	4849.23
1902.5	4002.23		655.767		15219.7	3530.27	5240.39	373.41		18148.5	9367.57	3935.5
13422.2	2655.59		359.096		25057.4	4409.53	3026.85	1280.39		6551.6	7509.92	3205.23
4683.96	399.128		378.58		21867.6	8467.72	9662.72	541.895		16544.2	6320.08	2320.19
8499.98	2688.95		208.078		14946.6	2651.93	1583.34	311.705		17507.2	4582.72	5427.81
21226.7	4398.98		408.987		17297.9	6684.22	2717.62	663.303		15967	5999.73	7741.61
11187.6	4114.54		310.096		21215.9	5940.82	4046.08	589.705		7252.4	7643.94	6875.39
7731.35	3123.49		331.176		17762.9	4869.41	4146	453.534		32474.6	5744.56	3620.65
4097.02	2168.93		257.044		18299.1	10527.7	6188.25	619.717		22250	15994.5	3520.52
19905.7	2584.22		764.46		12830.8	367.151	1069.63	1051.81		27704.5	2448.68	2793.53
11976.9	4178.49		360.717		13470.3	11924	3507.84	412.633		19112.1	9488.67	4185.12
6589.16	4020.79		279.221		8918.81	2399.28	4709.63	778.555		15072	6437.91	5821.74
10442.9	1789.66		598.134		17142.9	630.874	2256.17	430.833		12014	4856.7	5228.18
2074.94	994.201		563.131		14301.5	4589.09	3042.55	283.777		22072.1	7086.37	3234.55
1564.06	2353.76		597.959		18918	6983.08	2903.26	505.323		23591.4	4725.92	3722.92
19701.3	3459.66		421.796		15598.5	1652.1	1011.63	2166.77		16377.1	12067.4	4326.08
13661.4	5155.32		288.485		11649.5	5659.69	4532.94	451.712		32996.7	9745.63	4710.21
15628.9	1374.11		399.519		13067.7	9397.74	3565.92	304.081		15971.5	8196.34	2503.16
4165.55	2726.4		253.051		11929	6097.35	2803.89	669.102		37778.8	7395.36	4185.05
15211.5	7583.33		188.104		12710.1	4238.53	4602.1	373.516		5096.88	6469.48	2902.33
13508.7	2545.95		590.331		29177.5	4770.99	1536.42	476.519		13070.7	7855.07	6203.43
5903.48	2846.95		230.893		31967.2	4126.23	3812.82	439.793		21034.6	12698.8	7228.48
21184.9	2750.69		242.907		26137.6	4333.59	3338.26	792.735		26734.3	6932.93	3950.15
8302.07	4038.97		8262		13200.6	3437.55	3628.65	792.386		10741.2	5150.72	6418.96
5446.26	7045.72		729.125		21847.4	4475.1	9038.2	324.539		18455.1	4864.26	3827.28
1486.46	2954		273.402		23797.2	6201.7	2959.96	713.816		16925.1	7926.67	5901.06
11682	12350.7		194.904		22616.9	5627.87	3592.54	729.645		13009.4	8561.09	3763.4
19236.7	2558.81		626.288		20299.5	6756.63	5779.34	315.697		7911.81	3730	7943.35
8842.5	11666.5		600.288		14607.6	6402.52	12667.6	687.387		20700	4758.8	2511.39
10733.6	10196		6109.92		38910.2	4086.98	984.405	482.035		23345	9446.19	4750.06
7365.84	2337.54		768.306		3155.53	3550.93	4545.72	1740.94		28283.6	9132.07	5695.27
8266.24	637.843		887.984		30823.3	4119.04	3650.05	227.286		14464	4072.84	5701.83
8890.7	1701.58		553.069		13713.6	1705.43	6608.49	801.521		7850.25	3890.82	3254.05
9921.22	6126.03		551.909		22809.7	2979.51	4508.98	282.645		21170.6	9617.69	4293.76
8288.2	2921.51		203.528		10358.5	4301.41	3439.99	774.357		22251.6	13662.7	4402.06
12045.4	2379.69		232.081		13655.4	2039.2	3108.41	234.79		21316.8	8213.47	4957.52
12189	2856.44		831.174		22133.5	4507.06	6232.81	338.039		19968.9	4672.06	4188
22149.7	3621.79		218.258		13318.8	2897.77	4011.58	897.842		16795.7	5172.88	2024.45
14890.2	1949.32		208.875		21531.3	1307.57	4823.83	696.063		15160.5	1706.59	1871.35
13326.9	3370.33		487.805		15654.3	3109.01	2979.64	1024.83		19159.1	7167.9	4360.46
11852.2	2471.77		325.173		6849.15	3803.59	4744.21	508.723		23094.7	4219.97	1915.33
6328.45	4873.88		287.701		17633.7	2738.78	5041.42	237.315		12524.3	8035.28	3806.57
13290.9	1957.36		222.451		15611.9	5518.77	2928.22	644.47		31828.7	7261.83	4997.23
8724.11	4956.96		546.562		12285.8	6766.51	2872.52	269.982		12272.3	4019.24	4283.88
17142	4240.76		625.499		29616.2	3553.23	3106.67	928.836		22759.9	4915.31	2013
5044.65	3346.73		574.426		22753.4	4696.36	3725.54	923.997		13817.4	5368.06	3482.6
23458.3	3336.88		620.508		37725.4	4675.47	2500.91	179.34		13279	4544.97	4745.33
10440.3	6637.71		216.143		4404.09	2798.42	4354.26	382.371		30578.6	6373.74	1947.93
13663.8	2090.09		405.568		7524.73	5427.73	4071.47	548.808		15702.9	7156.21	1232.23
12059	3262.58		372.341		16903.6	1433.16	4187.04	1408		11624.6	3039.44	3965.88
10303.8	2589.95		426.423		30082.2	3376.39	3257.03	1136.2		15645.5	6509.78	4855.67
21906.9	916.848		212.717		12864.9	3767.36	4798.68	239.973		11250.6	2254.75	4636.82
21166.6	2468.03		891.884		23264.3	3987.94	5450.19	577.448		7299.21	8426.28	4053.73
17359.2	2451.12		283.083		18423.7	5255.96	3511.25	832.726		8163.81	9731.53	1388.87
15408.7	5989.51		428.232		18474.1	3306.95	7005.49	582.988		12318.6	6896.75	5845.2
4668.82	3017.64		656.051		31314.3	7267.62	3008.67	647.925		12680.6	3303.81	2969.83
16957.3	4947.61		436.501		20847.3	1737.41	4813.87	343.966		10096.1	6538.27	3347.64
19754.4	2499.77		229.992		7026.45	8898.15	1960.67	544.966		15970.6	6796.49	930.699
13693.7	2571.79		225.274		24541.2	2705.07	1973.89	263.389		15311	10328.7	5845.7
9293.6	2845.72		337.403		21957.8	525.933	4170.15	414.592		29524	7230.7	666.273
16265.2	5682.58		538.63		30542.6	5094.42	5221.7	609.233		26205.8	8263.79	1699.57
13176.8	2051.29		667.33		5682.9	4378.65	3578.42	1111.61		7788.88	7064.22	1698.73
13648.7	2322.39		399.755		15645.2	2580.14	3377.58	946.624		19156.2	1921.47	7754.31
10498.7	2394.03		445.937		22880.1	6773.46	4587.7	447.558		12478.1	4733.51	4624.57
15146.7	4460.16		429.099		25149.1	1223.76	2084.03	429.024		19392.2	9320.12	4661.79
16740.8	3156.04		580.266		20611.2	4065.62	1703.88	922.028		16592.4	1855.85	5751.85
21836.6	2356.38		360.504		10159.2	510.882	7506.6	450.358		29209.6	4714.24	2782.06
9215.04	3836.98		333.952		23106.6	4990.1	2411.65	211.946		9326.83	7536.53	2687.1
16249	181.994		265.325		12863	7349.86	3827.72	457.807		12389.4	4537.7	2765.89
15157.4	1411.25		443.291		557.13	3664.5	4369.53	312.713		13081.6	8569.33	1978.72
16934.3	243.784		461.466		2646.34	3868.63	1072.27	474.118		8699.78	5920.74	1534.09
9892.51	5579.65		242.537		30535	1738.65	2459.65	683.611		4687.87	5099.2	2479.09
11482.4	372.735		476.501		17241.9	2247.42	4241.84	898.155		14291.6	6026.63	3052.94
3960.56	271.579		552.241		12443.3	2566.99	5885.76	1124.06		15786	12281	4960.7
9279.71	260.166		225.224		6926.1	3333.75	2452.44	251.656		21832.2	7772.59	3692.92
16561.7	5652.79		297.586		10586.4	8293.22	3472.63	287.423		22530.4	6814.24	2996.85
14452.1	2995.91		262.254		7425.89	3490.32	5908.92	323.994		18238.2	8227.04	3743.54
479.399	2934		336.641		847.036	6459.64	2469.03	530.855		15741.3	5316.22	4211.01
14209.7	186.963		229.485		14961.1	6878.32	5020.57	847.148		8830.58	1454.26	2823.57
4411.62	2152.64		1828.83		20620.6	4303.41	4028.51	1374.55		22532.8	13522.6	2611.72
7566.85	3974.01		285.188		30765.9	2022.94	1516.01	2183.9		14178	1978.65	2501.72
11191.5	5398.12		995.823		14905.5	3724.37	8921.37	564.71		14650.3	5039.65	3488.35
17928.3	234.557		296.455		17344	3057.24	5551.1	256.801		16312.8	3244.96	2249.33
8483.27	1972.32		518.112		11971.3	3131.13	5250	184.721		6688.38	1894.73	4117.8
7968.98	395.666		471.484		15778.5	2886.22	7589.58	407.067		11039.1	7577.87	5255.02
16234.1	2137.41		428.407		8057.44	3065.91	4164.4	363.369		31055.1	5288.07	3013.76
8866.47	179.404		261.043		21577.5	1745.2	2840.84	396.429		20127.1	4391.34	3986.07
16691.4	3122.84		233.315		14052.9	1540.78	5737.6	203.415		8541.28	4832.33	3072.57
11303.8	4093.9		237.367		35684.5	7530.98	2735.56	331.175		10659.5	9611.2	2810.63
20648.6	275.01		298.809		20144.7	6236.38	3618.29	531.841		17441.6	5536.83	2431.32
12550.3	3701.3		551.926		25094.2	2810.96	5511.47	315.816		13819.3	5953.27	1689.59
420.268	2711.16		289.194		12836.9	4630.14	3664.25	689.327		12860.1	8553.14	2599.46
13348.5	4382.78		250.564		25490.8	5347.73	4675.47	508.901		5959.45	8027.47	1875.14
19014.9	2513.98		273.449		16960.7	3419.44	4704.66	264.83		20552.7	6790.33	3143.86
15137.4	4194.59		397.808		19120.1	2945.95	5236.26	1442.31		16683.7	8410.89	2657.19
4678.42	2486.51		226.776		14561.2	3231.97	5958.14	376.279		11228.2	9288	1807.56
13800.6	2817.68		485.63		15121.5	5239.76	5211.49	557.842		13856.5	7151.14	3364.79
4980.25	2287.94		435.815		26624.7	3222.01	1973.83	448.665		14480.6	5027.58	1922.77
8261.86	3818.69		347.057		21099.6	5764.56	7289.78	418.924		5111.61	6484.9	4130.63
14714.6	2659.76		492.695		803.048	2817.61	4990.91	1018.41		15867.1	14393.1	8722.44
12696.6	2581.53		729.174		18914.4	2912.9	5227.99	1306.24		24208.9	9544.1	1663.81
7909.06	4581.17		424.35		10614.2	6857.26	6292.49	704.302		9689.73	7972.99	4398.76
10015.1	3914.81		259.453		15397.8	4131.25	5581.32	379.228		11258.5	5947.06	2281.24
14583	1629.38		321.827		14234.8	3681.43	4832.21	395.895		6184.52	5022.1	6235.9
12657.6	900.44		523.577		21047.6	4895.86	5544.65	655.444		10348.3	7044.19	5472.97
8083.43	2335.78		380.944		16317.5	7582.55	2757.53	402.741		15632.4	8112.59	5384.13
11589.6	2729.61		419.537		17582.6	1603.4	2591.27	285.159		16513.2	5818.26	5084.58
12830.4	2145.48		306.726		4254.19	3583.09	3529.26	284.638		43012.8	9440.62	5094.77
15258.4	1471.11		315.848		25189.2	1468.1	3682.18	933.054		10737.2	7653.98	4033.58
8369.79	4545.71		294.54		21132.7	4414.43	4023.04	507.142		23134	6358.78	1359.21
18873.6	2644.67		471.594		15167.7	2894.06	6216.55	453.948		7484.88	4870.9	2055.79
633.647	3744.57		532.153		20782.1	5021.18	4907.11	595.904		13524.6	6484.16	1138.89
17446.1	2793.63		376.23		17315.7	3311.57	4626.61	989.42		17100.4	3952.46	2610.58
13432.1	2391.1		614.109		5708.37	4232.78	3818.29	367.871		17417.7	6657.99	3692.64
5472.85	3100.8		390.188		24141.6	2423.27	5513.86	670.129		15352	4347.47	2955.11
14168.8	4192.86		393.246		16753	3316.5	3822.46	653.785		27505.1	6132.61	2247.23
14800	1957.16		239.577		25660.6	3239.68	2953.09	539.883		31983.6	6061.12	4462.92
16853.1	6534.92		289.246		11319	1514.44	3499.45	236.383		10312.4	4741.13	1058.72
14176.4	2231.69		465.887		17600.8	1469.41	3776.27	422.451		18153.3	1728.63	7078.28
13058.9	2644.29		381.323		17182.2	1741.2	1955.71	611.947		15345.8	3152.01	4825.42
19675.2	876.974		389.037		16378.6	3937.98	4625.32	590.468		20144	4309.69	1103.73
21801.6	3659.8		343.796		11621.8	702.335	1853.48	529.618		12736.8	4159.26	4887.36
17069.5	8401.48		400.195		19818.3	1988.08	5458.47	1043.21		10907.3	6534.84	1997.47
15427.5	2550		466.313		7497.44	2293.74	3355.87	1382.86		8913.92	10480.8	4682.31
9376.64	3141.92		952.267		5681.53	866.136	4720.89	705.59		21206	6219.84	1657.13
10932.7	3521.68		509.108		4275.74	3504.67	4343.52	350.402		11104.9	4757.18	5191.69
7850.36	4559.98		892.201		8254.19	5447.25	6428.78	481.601		15049.4	9871.15	2279.51
18991.1	2590.72		453.362		16339.8	1920.5	5658.88	395.131		20268.5	1924.52	5190.42
21714.4	2098.6		371.54		1754.33	2352.73	1887.46	249.619		11061.7	2480.46	6490.05
15204.1	239.478		576.4		16999.2	6805.88	1482.74	554.568		871.054	4142.9	1355.81
22953.7	1081.76		205.082		20934.2	3725.65	5376.88	593.891		1924	7504.14	2356.35
15186.1	5212.84		611.997		14790.8	4660.23	2440.63	800.774		14306.1	7881.61	4800.73
10467.7	3643.77		415.408		9018.03	7206.87	2721.48	442.699		9450.43	2274.17	1764.82
19166.8	3290.84		493.181		25364.1	2578.19	3203.54	662.08		22245.4	5451.13	5005.33
13415.8	2584.4		391.206		5808.92	2532.03	3794.14	245.367		15135.4	9035.62	2617.29
3857.63	3447.66		750.646		4708.28	5236.15	4431.68	1089		13858.5	2712.96	5284.28
17399.2	2970.38		434.49		3809.66	2998.88	5365.15	430.35		16190.9	2359.14	3075.62
10486.1	1972.66		268.055		27022.8	820.463	3115.01	661.388		11502.4	5211.02	2416.51
11359.6	3354.4		271.703		14368	3417.52	3251.41	408.767		18500.5	9075.8	2336.94
13883.9	1355.02		580.142		16600.9	2672.87	5963.21	377.358		6042.31	1006.92	2293.73
4696.41	1937.48		354.16		3922.58	5961.96	6574.47	237.349		14898.8	3167.55	3226.84
20165.4	1444.34		381.826		18881.5	3211.2	3560.66	561.578		12672.4	7588.68	8062.15
7221.2	2949.38		866.341		17348.3	4875.47	4351.26	2140.4		19012.9	3213.53	1775.73
13105.4	4247.77		309.895		11055	2751.03	7751.22	743.077		14225.2	4012.61	2405.46
11197.3	2162.32		679.364		7446.35	4544.68	6630.94	481.728		19589.5	2154.54	5990.97
13906.3	3203.31		492.666		14066.1	2910.5	3714.95	756.742		15357.3	984.736	3646.73
16886.7	2915		467.291		20028.8	1989.86	2998.88	600.209		7528.19	4446.41	2006.8
10408.2	4158.52		249.087		8204.97	3227.06	4216.12	460.563		17978.2	3881.98	3612.93
8143.07	3034.17		303.078		8857.8	3680.18	5496.55	676.777		21819.6	3429.74	2193.97
5157.8	4930.64		233.347		9244.88	2593.87	3268.03	625.619		17108	6649.96	1886.75
8314.24	4263.18		457.525		14518.5	4835.39	4749.91	281.054		17270.7	3058.2	3009.04
17439.5	1267.84		799.684		14601	4986.58	1932.34	2418.88		13837.2	4619.19	2556.01
5492.13	1234.65		842.294		13512	3323.99	4240.44	782.347		12195.5	5578.15	12902.3
12470.3	2098.58		627.55		16735.9	4771.01	4129.38	359.014		11922.4	7699.11	2384.65
11894.2	2542.89		779.685		20070.4	2633.2	6049.87	345.728		25242.6	2283.82	2123.31
14414.8	2313.94		842.266		15430.7	2065.92	3333.54	258.244		22130.5	1547.56	1737.68
11602.3	2637.34		859.944		22215	3820.38	7063.01	498.115		17190.9	5782.78	4012.66
10738.7	3169.99		243.216		30525	4806.82	3021.59	318.413		23483.2	5980.07	2527.86
8892.6	2429.5		1158.5		17646.2	7896.51	3283.85	296.361		25852.6	2911.09	2609.1
10683.5	3400.54		724.198		19490.6	3448.13	4936.98	136.431		17340.9	4317.77	2037.67
13740.6	4996.71		221.672		7197.6	3974.45	8393.58	317.238		25416.6	3529.89	1971.36
19719.3	4668.55		708.774		18715.3	2825.13	2753.53	604.432		10530.8	2925.8	2090.64
13160.5	2500.53		212.927		8922.34	4652.77	2824.05	363.172		26244.8	8194.96	3019.65
6585.1	4276.24		585.574		7604.52	3731.98	5192.78	505.469		22016.4	712.408	1828.21
14109.8	1179.39		738.149		11706.9	2121.22	1697.04	164.303		20891.2	5068.57	8091.5
14780.1	238.829		283.2		4952.76	1447.74	6208.26	151.279		22561.7	3798.37	1403.35
10444.6	239.784		235.664		16314.1	3011.44	6382.05	344.402		29444.6	3783.27	2772.63
4604.61	235.811		256.616		15963.9	3343.22	4093.72	1627.41		23539.9	2054.95	6999.2
2976.22	1599.12		511.23		20712.1	5552.51	6917.28	261.131		12440.3	4670.47	5036.15
7375.57	2787.12		1481.4		15608.8	4481.95	2236.08	805.518		24858	3173.66	2546.79
15315.7	4013.82		241.701		6658.28	6029.61	1806.91	286.21		28061.2	3638.59	2007.82
5159.3	3539.94		725.882		14010.6	2794.26	8965.62	212.111		16308.9	6255.87	4149.81
16155.6	2426.02		303.237		5166.95	6058.37	7043.82	187.341		27285.2	4301.18	4328.45
15310.2	2143.14		235.845		9474.6	1261.06	1168.77	1793.74		17506	4836.14	6812.43
6186.66	3950.35		353.907		7247.9	2248.87	10483.5	1376.84		14321.7	5137.78	4588.24
25684.2	312.509		774.607		18443.9	4389.69	11488.1	231.822		19194.5	5684.03	3730.02
6706.79	755.764		633.396		7846.1	5760.81	6055.89	683.838		26731.6	6720.28	4570.31
11006.5	3043.63		806.591		18294.8	3544.89	5021.07	217.578		16116.3	3172.75	3170
8770.08	193.968		492.07		2439.19	4184.79	3631.57	1892.42		12014.9	1134.81	2499.42
12386.3	3014.53		424.122		34810.6	1693.93	8325.39	136.625		32295.1	4056.24	3724.69
8459.84	2844.05		335.213		34203.5	7218.47	8994.04	273.877		12678.1	6426.5	4871.25
5760.34	2781.23		381.798		15983.7	5880.4	5859.19	223.579		29085.9	13535.2	1945.64
6887.09	4354.43		485.981		27029.9	3649.52	3896.88	477.362		26039.3	6080.8	5752.16
12526.3	3227.38		218.482		27191	3919.35	8521.77	222.514		12135.9	1514.82	2581.31
4186.27	3193.74		357.107		13003.5	5904.74	2446.18	296.048		11344	751.107	5566.2
11074.1	2987.22		206.131		19509.7	1837.48	10683.4	470.088		19006.4	4701.52	2560.84
11993.9	2516.04		417.568		18430	3451.46	1974.32	172.031		11554.5	4134.8	5372.2
2513.4	1978.43		420.896		18761.8	2868.81	4524.75	306.198		16668.2	4608.29	2245.13
19437.5	3978.19		730.054		15940.1	7356.92	3655.57	225.618		11482.8	5917.34	2776.38
16849.3	3225.45		268.122		20257.1	4627.09	8278.69	1863.19		6370.52	5289.48	2650.74
34759.2	3345.14		211.948		12460.4	2571.67	6308.26	238.143		31055.1	5019.89	4314.47
28616.7	2319.91		692.225		8021.45	6966.05	5107.01	564.673		11470.4	4138.16	5173.38
3460.36	1886.69		215.049		27341	2562.54	6549.15	249.399		8638.55	5401.9	2129.27
14651.5	5593.3		280.45		16643.8	3929.77	13797.5	625.717		12034	6247.46	2871.02
10059.7	2919.23		404.557		25979.1	2616.23	7456.87	278.725		7839.64	4834.52	3272.93
15217.1	3388.85		419.64		10558.4	3774.58	2690.1	613.853		24525.1	12309.6	2885.8
15900.6	3192.89		582.744		10038	5629.41	6449.47	546.181		22591.4	7171.07	2121.11
21074.9	2852.53		810.304		16390.9	6287.39	8656.42	775.243		15205.5	6186.5	2900.02
12716.1	2834.53		335.549		2437.48	3927.68	6407.34	265.311		16499.5	5301.21	3371.96
7708.65	2145.82		267.328		13443.1	4594.19	3622.32	960.331		26994.2	812.381	1820.24
15734.9	1911.68		1129.74		15161.7	1918.44	4106.48	588.578		6827.26	7081.7	2803.45
19561	3413.38		319.381		17536.2	4278.07	5549.67	555.32		15669.6	3826.03	3113.86
7354.48	3398.13		298.947		23691.9	2895.55	3171.91	315.045		10300.9	2456.71	2765.35
13486.1	2792.87		406.268		17721.1	3596.2	2711.44	218.675		6713.29	2497.76	2394.27
14083.1	2233		920.045		16886.4	3349.15	2448.41	529.121		8298.35	5462.59	3337.46
2651.05	2949.92		356.602		18068.6	6707.81	4960.87	341.836		17190	2893.53	2722.26
10809.7	6323.68		951.575		15543.9	5484.01	4646.44	783.967		5124.99	2481.53	7575.19
1908.88	2963.6		267.15		18720.9	2829.48	5058.25	1030.1		9292.9	5502.74	4326.02
24811.7	4116.98		304.124		13453.9	4058.61	3836.97	403.302		13922	4356.68	7212.31
23649.6	2452.83		687.921		33204.3	2764.93	2993.84	428.473		15519.3	4650.84	5568.38
8284.04	2608.35		250.899		17879.5	6758.02	5265.98	539.786		13384.3	2835.3	7152.8
9968.25	3197.91		593.218		23508.3	2138.47	3671.97	397.3		20434.5	3878.95	3807.07
12278.5	2107.11		247.301		7402.79	3125.23	4061.67	187.792		17527.7	3768.41	6671.22
12088.9	4418.19		436.15		13908.8	4160.4	7068.3	648.576		15160.8	2957.46	5111.22
15025.7	209.481		264.703		15064.8	4035.53	8082.71	255.605		12337.5	4016.94	2953.25
5845.7	2412.56		352.143		14555.6	4099.79	514.818	3835.62		13848.7	2591.47	8068.73
18438	1676.96		269.124		11262.1	5228.77	5165.61	204.943		9777.33	3809.03	4355.47
10795.1	4191.11		632.498		21769	4159.22	3013.12	242.977		14898.1	6852.45	7241.18
13353	3298.06		374.398		12867.8	6028.89	6826.08	613.38		15748.3	8548.12	3038.03
18834.6	1569.5		683.593		18774.6	3058.03	3778.81	624.489		20516.8	2022.69	3266.23
21265.6	4723.76		275.328		26185.2	3295.8	1616.61	205.58		17524.2	9327.42	5004.35
12735.3	259.013		700.115		20440	3006.37	5810.39	353.91		11454.8	2968	3174.43
9270.41	4375.18		746.849		13012.9	6326.6	3893.62	352.704		22885.8	2624.8	5192.37
21285.7	2617.02		808.034		24007.6	3142.38	3902.29	1316.81		9961.32	4649.91	5258.13
20562.7	3651.22		354.688		11005.7	2683.99	2382.31	896.806		14347.6	9036.58	3521.66
12586.5	3344.83		527.483		19315.1	5453.81	4559.44	747.65		14138.7	4942.24	5062.02
14443.5	4123.31		735.572		9666.24	4323.32	3911.42	248.013		16345.8	7748.28	4334.08
9994.72	3811.27		348.509		15290.1	2364.68	2765.41	601.949		13677.8	9307.46	5443.5
13983.1	201.378		665.916		13909	2721.46	6552.47	384.57		5222.12	2985.81	8897.28
6519.17	1324.14		285.164		5420.62	6963.58	7688.35	1015.06		14934.5	9162.52	5452.35
15166	2856.5		316.694		27666.4	6375.98	2392.54	1227.45		15700.2	3801.04	6562.38
6739.55	1335.27		559.489		13809.5	5859.79	3345.36	183.192		23650.9	5359.64	3552.1
8838.69	1492.64		288.844		24635.1	5735.48	3032.58	1045.68		13614.8	3800.8	4188.07
19117.3	5603.49		1093.73		18633.7	3553.56	4344.92	238.003		15057.2	2591.38	3013.45
14094.4	4723.61		575.404		19739.2	5000.74	3921.92	892.071		10367.2	827.919	5341.68
11285	3237.3		281.669		10481.9	3701.67	3436.7	252.922		5281.35	3821.13	2426.86
25298.7	1160.8		519.289		9878.66	3516.05	5669.29	400.094		9898.17	1509.79	4695.88
25674.8	3607.75		281.487		10443	3669.94	3615.72	675.202		15053	3094.08	4920.25
10810.4	2575.74		487.506		21562.4	8230.13	8876.93	170.784		39758.8	4561.81	3752.09
12259.3	4618.92		371.676		23438.8	8144.95	5036.53	417.174		14283.8	4296.47	5913.2
13610	1620.65		410.383		17463.3	1861.8	8376.2	306.647		17601.8	4944.03	5645.59
12775.3	6059.4		687.363		16962	5509.97	3803.03	621.351		15234.3	4505.36	1259.43
13785.3	4858.18		697.489		5649.12	4415.97	2805.47	194.941		6601.83	5168.31	1739.71
9514.33	160.564		285.398		20749.1	5460.93	2632.38	373.33		22582.9	4833.54	6682.9
11796.2	1218.6		262.777		11071.4	7653.52	4793.4	803.193		9208.36	1272.82	2466.53
13024.6	2386.02		303.629		34882.2	6004.13	9970.83	303.552		18151.8	3916.95	5616.71
16909.7	3389.93		209.591		13905.4	6449.6	3007.41	216.376		10047.1	6898.21	1852.93
20694.9	2306.36		259.029		15980.2	7099.94	6868.9	467.713		10538	5477.93	3101.88
21206.9	4631.58		428.702		11003.7	7986.29	2748.41	371.687		15909.3	2075.6	2776.62
13771.2	1707.99		282.773		10260	9168.06	5209.31	2570.07		12710.8	5629.85	1952.76
15088.5	1024.01		358.133		32038.3	4220.73	2973.91	929.057		17346.4	6456.7	2178.83
7772.33	2346.45		308.943		21224.8	6385.92	4130.18	185.302		17145.5	4155.38	2959.57
9335.43	2067.69		378.687		3680.14	5845.87	5097.43	738.22		40018.7	6009.84	952.293
14732.1	1171.3		214.91		10962	3826.64	4738.47	252.803		12230.2	6474.06	4106.33
8194.49	4277.66		771.149		11045.6	6869.17	6999.38	556.85		11980.4	2637.45	3618.01
15366.2	180.043		412.216		7533.03	2952.78	3383.97	522.121		16691.9	3332.33	1463.08
16607.9	3173.24		337.378		13650.7	4542.82	5222.23	498.788		16280.9	4418.93	1849.05
13161.2	2854.56		615.086		24834.3	7783.04	2446.78	1074.85		25238.9	3176.59	2048.45
23765.8	1939.59		279.273		26278.3	4218.59	2248.01	455.563		9611.15	4150.9	1099.89
28919.9	3271.6		689.419		18799.1	7530.87	2515.6	344.284		2846.52	1956.94	987.87
13923.4	2397.85		458.687		18973.9	4653.11	2795.56	1401.72		22889.6	393.649	1522.14
12840.3	2996.42		749.448		13073.8	1887.77	7703.16	2230.06		23324.6	4361.49	2767.96
19234.5	2823.41		645.322		7812.36	6728.84	2304.68	451.605		22274.8	2782.58	4253.2
10982.5	2581.75		377.286		26889.5	3409.98	2311.05	795.169		10816.4	4328.94	1870.91
12192.3	3730.38		400.251		16171.6	5332.29	2490.22	464.418		21904.4	2491.34	4159.51
24752.6	1476.95		388.582		29718.1	3041.31	3726.32	319.638		21930.2	699.737	4130.9
15817.2	2835.99		326.291		4345.51	6889.35	6765.92	520.974		18205	1743.36	4741.72
17873.9	2400.43		369.997		19761.6	3870.62	5953	540.001		20078.9	3113.31	6540.91
13154.5	4014.12		343.388		25448.9	2603.2	3090.18	835.313		19976.3	13165.3	2091.17
9688.77	2859.69		325.816		22335.3	7561.93	6066.42	317.362		17147	5987.74	4977.75
4923.25	2184.74		386.152		9066.27	3202.94	4957.12	1865		17308.5	6704.54	2028.61
14079.3	611.419		424.107		9427.88	5348.35	5612.29	671.356		17841.4	2617.31	3435.7
11454.8	2069.95		287.873		11642.6	3582.7	233.329	673.277		26440.4	8708.98	6997.83
12525.1	4793.85		242.771		10793	2790.75	5980.82	426.985		17428.1	9059.89	3878.99
12813.1	2787.23		414.596		19754	7634.54	2056.31	253.204		27669.2	8824.35	2840.96
4372.28	1431.7		457.003		21783.7	6541.39	2989.6	351.077		27294.5	4346.81	1025.15
19227.2	3492.96		369.903		23243.2	8149.04	7481.23	414.55		9680.07	7034.2	5366.29
15381.5	1203.78		887.948		13509.1	2791.78	223.917	273.296		22929.7	2273.68	5071.27
12473.1	2565.79		612.377		17810.7	179.735	6800.97	955.879		26498.1	6566.85	3142.02
17796.2	2833.62		545.182		19686	2271.17	3265.49	1040.39		28167.8	5066.14	3504.16
13573.7	4449.55		1403.65		4971.64	6008.72	4956.17	380.098		14053	3057.63	1635.9
13060.5	4238.93		372.451		8927.52	3962.37	3874.13	585.014		22965.9	8412.37	3010.49
13414	3546.28		286.708		22639.6	5805.32	2174.68	1112.57		10113.3	3195.88	3254.4
11194.4	4444.75		513.898		21109.2	1737.95	3511.97	1878.18		14629.1	10189	2026.54
19939.3	3498.39		297.285		13996.5	4745.52	832.744	323.009		16214.6	5078.21	1588.76
5797.73	3750.68		334.28		30264.4	7193.77	4300.95	479.337		14587.4	6363.39	6666.84
9303.99	7251.53		672.447		11832.6	11598.5	9606.96	523.547		23399.8	12897	6940.12
15088.6	3093.56		500.932		15930.7	7355.54	2849.55	381.741		21400.5	6189.48	1159.57
8958.02	1808.35		247.307		30924.5	5324.27	2381.13	355.649		21978.3	3184.96	4544.05
16102.2	3795.65		196.022		17316.8	7360.4	1838.75	472.359		21623	4124.51	2148.52
8243.19	3622.85		586.422		34423	4516.11	7930.22	1629.39		27866.5	7385.6	4906.24
15693	3272.12		337.984		20349.5	9624.53	4118.35	328.844		21456.7	10276.7	2709.6
9205.86	2670.48		443.265		5565.15	2178.75	7091.93	1665.03		16441.1	3236.48	3046.47
9421.12	2211.56		353.306		11441.2	5439.6	3934.07	657.66		5747	7995.35	2393.22
17979.7	3484.63		320.943		15858.1	5242.52	8398.96	809.446		25532.5	3603.67	3426.78
7111.03	5734.9		411.453		16589.7	9546.05	268.738	557.027		19677.8	3840.98	1723.67
13196.2	4687.79		681.024		12987.4	4791.35	3553.01	407.289		27192.2	4839.03	2933.46
17802.3	3968.76		217.795		12925.9	7972.69	2066.94	312.704		15016.1	4283.32	3951.91
11557.4	5529.07		324.708		11489.1	6354.2	7976.52	931.369		10862.6	2327.44	2189.68
15403.6	4036.35		367.506		11171.1	6972.41	286.51	296.286		15342.3	5064.27	2643.74
22398.3	3613.22		266.166		9445.21	4175.06	6304.97	1375.51		27720.9	1704.96	6948
14902.3	7681.97		511.202		29038.1	4356.49	5722.9	435.74		10590.1	2570.05	3153.45
7842.27	3777.75		283.877		16500.3	4290.81	1157.64	366.453		8034.09	4825.48	7305.19
10957.7	3604.72		222.915		14359.9	4374.38	5252.9	268.829		15184.9	5128.86	4137.62
14447.8	3209.55		535.316		15986.6	4277.04	246.027	887.334		12218.8	5119.32	1522.09
10204.1	1494.56		343.152		27571.1	4973.86	1383.3	1405.77		14554.4	5941.28	1776.96
13902.4	5347.99		214.377		19357	3925.8	4707.06	961.119		21620	6897.83	4901.26
15855.4	5679.36		328.809		12601.2	5187.77	3729.44	379.281		7866.03	4287.38	2808.73
29729.2	2284.66		549.373		10430.8	2648.17	4908.06	636.545		12174	3456.48	784.432
20921.7	4741.89		505.967		20596.1	1501.91	6742.27	195.211		17229.3	6846.2	7159.41
5503.56	6917.64		373.187		16934.7	5872.49	251.209	147.806		24602.7	7140.02	3025.89
10328.2	5842.9		448.166		22447.9	3994.82	9268.41	527.655		15060.5	4312.91	3021.86
9766.97	5596.18		1517.7		21316.1	8022.64	3490.11	616.76		4983.83	7026.06	7095.53
27208.6	2290.92		347.976		25612.9	3261.47	2540.72	707.875		9683.73	7061.44	5965.73
13776.4	3818.33		262.654		19677.7	3547.73	3915.99	243.25		8438.36	4123.02	6958.94
17351	1509.04		619.42		23362	4849.66	3165.74	730.565		4012.13	3900.48	5417.32
17019.2	3866.44		384.376		33762.8	3540.26	7622.29	308.846		15525.7	3626.08	3603
25444.7	4176.6		393.479		7226.14	3639.78	6056.88	253.922		6163.2	12157.7	5869.36
15049.1	2893.89		450.47		18586.4	5793.05	384.968	520.771		24119.2	4936.97	4395.79
18053	2558.36		501.553		9730.84	8854.16	252.143	773.225		13420.6	6113.69	4481.26
21745.9	3931.24		464.04		26921.9	7359.29	7045.23	590.14		9953.07	4940.35	2256.71
7288.12	4826.93		203.76		26687.8	5300.34	1785.2	535.452		11361.7	1989.64	1938.34
24308.5	5164.23		160.247		30318.5	7759.59	3696.66	581.432		10118.2	3873.51	6962.46
15970.2	3878.87		439.423		5910.38	1166.62	4244.25	318.081		16832	3961.25	8173.56
1765.22	5031.87		534.689		17999.3	2930.66	5002.63	1684.92		17904.1	8449.07	1287.38
9071.51	4416.2		206.839		14317.9	6006.48	5410.23	313.838		7634.13	6109.04	840.165
10228.9	5036.44		217.752		20271.9	8410.77	246.102	277.37		13921.3	3308.92	8345.1
18611.4	4289.88		516.209		34464.1	5785.84	5014.94	798.688		16307.5	4893.65	439.031
6164.19	2113.91		1086.5		26083.7	12695.5	4193.93	209.929		15829.9	3198.57	1885.62
4453.71	3219.92		223.961		10078.1	4088.2	5602.87	425.766		7018	4133.68	890.345
9568.69	2785.78		476.851		33309.6	2082.29	4343.8	783.477		31543.1	8506.73	2236.38
19417.4	5320.87		311.569		4122.06	3902.44	5690.58	578.044		16407.1	7785.92	1422.85
14078.7	6049.18		245.115		24609.9	1793.69	6576.63	521.206		6454.12	4862.73	2759.35
5225.69	2993.6		250.798		28490.8	2322.61	8061.06	785.526		8509.77	3767.69	4353.11
11892.6	3672.99		271.955		36997.2	3151.68	6049.51	410.575		15687.8	3204.95	6101.25
13397	2681.64		704.939		25901.6	7355.62	3916.22	649.023		15710.7	2440.42	1869
16695.4	4067.3		354.775		22521.5	6209.29	7246.08	251.363		12269.1	8997.1	4500.43
4381.4	4650.69		260.306		5756.02	4143.58	6943.75	342.996		10556	5013.92	2974.71
16340.2	5886.77		238.832		14474	5287.32	3496.03	294.691		16602.1	5451.67	2148.34
19884.3	3689.68		509.905		26630.3	2778.24	7677.01	270.485		23801.9	3837.19	1150.76
9511.8	4019.71		599.994		13401	7533.41	332.792	304.646		7519.41	6579.82	3572.93
900.584	3965.52		338.592		25624.8	2997.94	2982.37	298.161		10725.8	6840.2	4418.12
8227.36	1945.47		352.164		7937.28	3699.4	2553.93	550.262		11529.5	6035.98	4172.34
8210.52	3803.05		496.049		463.229	3058.82	6081.59	524.793		8804.3	4192.27	1488.57
6599.31	3638.54		853.794		19602	3729.53	4598.79	951.783		19413.9	303.339	1750.44
18202.9	4343.22		225.73		9131.55	7533.55	7485.66	296.905		18687.8	8534.66	4232.52
2247.73	4119.52		593.953		21292	7989.41	9888.32	327.314		9345.14	6191.16	2836.28
8724.43	4039.66		369.096		14376.5	2020.96	1245.86	403.498		16399.2	293.322	3210.73
13967.4	3990.99		277.415		9259.23	5675.12	2987.8	697.735		18916.4	2200.3	2817.95
10604.9	8023.42		500.178		14332.4	3590.29	3686.02	450.343		11348	6012.56	2116.37
16454.3	4045.54		401.69		22802.5	7348.01	8884.05	926.914		18382.2	7695.6	3557.59
4151.37	3825.12		738.407		14892.5	2645.78	4596.9	347.881		16744.5	3278.05	3313.79
17836.1	4256.98		664.285		14503.4	4769.79	4249.99	542.159		20976	5580.35	4708.66
17396.7	3182.17		373.706		28973	2898.41	3466.91	329.114		5839.8	3308.8	5589.36
14111.9	5133.54		166.369		19227.1	2134.54	3655.86	352.047		10587.6	2943.12	3742.08
19777.1	2911.38		183.349		16173.2	5679.37	6260.13	452.904		20648.4	5779.01	3171.39
15667.1	3666.96		507.45		571.3	2862.55	8273.33	315.429		13309	7826.89	4800.21
14083.8	3924.6		288.533		16208.2	4454.14	6743.93	272.859		11135.6	6210.85	2929.24
11305.1	5221.2		316.052		37769	4404.04	2659.7	581.2		3899.74	3194.67	2809.18
15631	4015.41		264.296		20471	3376.27	3471.42	308.345		16058.1	312.942	4476.07
10920.7	5864.58		522.033		11352.6	705.103	6118.83	614.45		15422.4	4331.43	5822.06
13022.2	2262.48		519.212		15527.5	6636.74	2782.79	349.023		16139.2	2405.71	2904.64
6814.89	4031.73		278.192		15020	7549.65	3986.74	301.94		10399.5	4583.21	2569.09
2652.53	4302.76		704.361		11974.5	3188.68	3138.28	483.974		18978.8	251.959	3406.55
3908.74	1942.68		548.799		16152	2658.35	8986.01	311.126		16122.6	5129.55	7752.09
10998.9	2332.45		565.745		14582.2	2368.45	5256.83	263.254		17200.1	255.059	2363.07
5217.28	7142.86		419.705		16426.5	3859.59	6825.89	238.827		16512.8	5661.07	2709.09
9475.33	5626.42		252.673		30018.8	4616.8	4456.87	424.226		23266.5	3735.67	3045.17
20974	5074.58		755.483		13966.7	2828.73	4508.76	291.906		9701.57	9655.45	3327.45
10446.8	2709.14		503.769		942.296	5358.12	4359.96	385.467		15826.9	5796.97	4376.95
18036.3	3875		309.816		15908.7	3327.73	3981.11	285.426		10176.4	5472.88	2244.68
9794.65	2384.17		448.132		474.016	5000.33	6936.79	322.242		5020.8	3092.53	4806.73
11827.7	4935.01		418.156		15217.7	3240.08	4497.9	342.03		14041.9	3462.15	3234.6
10832	2814.68		182.329		17277.7	3284.83	4555.38	350.491		8001.54	10968.5	3675.26
13385.2	5034.47		237.915		6773.66	3621.75	4666.56	288.867		11405.6	8927.49	5128.45
17021.4	3462.75		632.081		18439.8	3545.1	3405.89	396.806		4144.2	6810.62	8837.52
14808.5	3885.12		284.275		17678.1	1937.8	6348.76	412.014		14560.9	2964.25	3994.76
10920.5	5686.07		585.939		25395.4	5150.79	9056.64	405.292		21876	4313.61	1398.77
14462	4283.52		578.409		342.633	2662.23	3298.99	451.427		15091.5	1647.1	7687.05
12391.3	4246.38		382.931		20833.6	3249.1	7514.27	351.839		19764.4	3761.72	2744.81
13158	5788.45		230.145		27968	5708.97	5072.43	206.722		18968.4	255.221	1280.9
9065.61	4692.52		389.286		15488.9	2581.89	4028.82	340.138		7222.13	7956.65	3586.25
13129	4495.02		576.3		27372.4	3756.06	3421.48	258.366		9152.87	7189.37	2406.26
5671.27	3415.23		232.206		18689.6	2073.22	5324.05	656.202		12355.7	3904.97	3148.86
10711.8	4119.98		266.484		22880.2	7609.2	3258.28	813.01		22967.3	5833.55	2244.8
9717.75	7325.03		413.518		22082.5	7276.15	4338.64	677.812		4693.23	1661.26	2210.74
12383.1	6291.57		396.596		34333.6	4330.01	11380.2	342.85		8108.02	7967.79	2036.53
12650	3392.01		565.65		23695	3507.56	3094.26	681.185		22818.1	2064.46	3203.64
7934.9	4106.88		290.132		23879.8	7571.05	3178.64	750.642		1691.03	2756.41	5658.57
13203.8	5211.91		208.873		35192.5	4281.34	5812.75	569.935		3755.38	4782.78	2704.66
13557.9	6000.29		389.224		13071.5	7376.67	3731.48	557.935		9396.96	2416.21	2659.49
13094	4332.05		201.374		7229.01	3715.74	6676.03	967.786		6028.9	6437.81	8143.68
11331	4599.69		270.468		7089.26	3057.25	2052.03	461.229		10026.6	6340.16	5316
9815.08	4744.18		357.739		5856.6	5009.49	4189.72	775.201		32532.2	5316.09	2752.69
14812.6	2351.97		1156.27		20999.3	7342.06	5319.21	256.003		17319.6	5175.6	4323.86
4655.75	2559.57		198.612		28874.2	7809.05	6084.14	1115.1		11028.5	1825.41	2192.42
15186.5	2837.18		420.808		451.998	7248.26	4882.62	336.544		12895	9703.06	2878.81
12579	6101.86		634.23		4293.31	10755.7	3711.01	755.108		16523.8	4426.43	2637.03
7867.05	2945.61		223.161		25808.3	3953.42	7185.86	930.998		14486.2	8590.65	5116.64
11026.1	2466.89		207.739		4761.58	3338.59	7282.37	1057.21		11065.2	4534.61	3064.79
21500	6463.92		345.326		22208.1	8395.99	3927.6	694.258		22624	7663.4	3512.09
19102.7	2235.85		327.494		19554.8	4079.17	4595.21	348.406		5678.55	7564.94	3134.22
13734.5	2673.77		228.544		13305.3	4689.59	3947.82	555.975		17696.7	3624.73	4035.29
23608.3	4288.12		605.499		16037	3704.16	5649.65	211.443		22392.5	8093.84	4385.3
2384.49	3268.68		296.057		24793.2	3946.71	3485.12	214.995		9191.99	4431.01	3078.99
11720.2	2036.7		358.62		20680.5	4410.01	4780.27	440.805		15887.7	4950.74	3529.82
16963.8	3528.09		491.665		8799.56	5097.96	5211.14	1277.31		13047	5950.17	1644.06
10177.3	6960.13		222.359		28757.4	3303.59	2756.92	359.702		8701.47	7339.09	5051.29
1751.52	3976.51		282.137		10483.9	2824.38	8528.82	500.126		9607.91	7581.67	2725.83
12908.4	3139.68		772.763		10498.9	3681.34	3019.72	216.321		21106.7	3123.73	2696.5
10263.2	4899.43		522.96		17702.2	6995.18	3269.77	685.234		19119	5676.36	3593.8
2627.86	3755.33		299.233		20678.8	3585.3	3898.43	520.875		5202.89	5092.58	5153.92
14847.5	1972.05		934.788		23219.4	4894.31	2084.51	266.541		14268.6	6720.15	4839.02
19768.3	2402.62		200.416		16219.4	1484.04	3764.7	464.251		16615.3	4824	4310.63
3933.01	2813.76		313.222		8296.72	4520.36	6151.7	648.222		17231.6	3152.88	4488.08
18320.5	4704.07		220.906		15903.7	8927.38	8048.32	444.688		13418.1	8721.36	4077.16
20647	3725.45		454.325		28977.3	4896.87	6800.33	372.284		6747.37	7564.99	3633.75
21346.1	3315.3		504.255		19926	4097.34	3737.78	489.389		15699.2	9058.61	2009.8
23578	2313.65		182.159		18408	7695.49	3932.13	764.366		6546.56	7771.05	2950.2
12413.6	5409.41		707.853		10426.4	6682.41	3316.8	747.721		7316.22	1192.08	2710.83
14190.4	4386.1		248.548		24433.4	4349.79	6999.97	570.864		11904	5240.05	5546.54
20309.4	4849		373.983		22276.2	6044.03	6855.2	1140.27		15618.5	6412.41	2925.07
22651.5	4355.11		391.823		11083.3	4991.01	6665.36	488.603		19446.6	8054.46	5730.34
17345.4	2722.03		151.554		23488.8	5222.43	2607.71	346.34		16007.9	7502.51	3177.67
11760.5	5026.63		186.1		10343.9	3533.75	5306.74	595.795		19390.9	267.274	1229.79
13106.9	4329.2		529.61		12686.3	5389.57	6607.36	264.463		13600.6	3116.15	4715.27
5280.38	3559.98		216.305		14550.5	2723.17	6958.53	918.855		6983.02	5606.93	1953.22
15658.6	2895.5		185.971		11356.5	5613.88	3442.68	489.885		5588.41	5788.47	2589.54
17096.5	4504.9		362.675		9051.42	6608.59	2051.77	722.884		13494.6	6306.16	4306.11
1719.58	4412.01		307.673		19366.1	2184.35	5206.71	466.583		6082.82	1732.92	2647.39
4623.64	7184.89		577.561		11895	4130.51	3400.61	787.849		21442.6	3087.26	3164.13
14524.4	2924.66		508.524		35421.8	5429.84	2680.47	1757.06		18187.8	11297.7	3096.32
24721.1	2092.88		428.039		31873.8	5334.48	7871.11	1506.38		18412.1	11692.8	2501.76
11351.4	2117.67		244.436		21927.5	3181.45	5051.34	322.034		5520.02	5566.75	546.586
10036.4	6007.48		637.887		24096.7	1160.05	9408.63	424.772		17509.4	6638	3830.58
22296.9	4592.57		269.586		14418.5	6389.8	5356.53	1127.03		13675.2	4172.27	3115.97
8714.24	3413.19		242.947		21240.4	4472.53	4149.47	2798.62		14138.4	5539.13	5484.42
6847.58	7273.19		342.403		15546.8	3476.14	9774.46	243.597		15947.5	4707.53	4263.14
15090	3833.53		455.744		21784.7	5581.91	2496.08	351.442		23379.2	9275	1106.67
9782.55	3796.04		186.607		18136.5	4203	5079.15	411.166		11915.6	7164.48	5088.29
25307.8	4822.97		351.565		20603.8	5335.88	5354.85	779.654		19020.1	13850.7	4702.1
15451.8	4105.94		182.604		14832	3178.23	2584.43	1590.44		12214.5	3005.21	5372.79
10204.1	5247.22		280.51		18314.9	3133.28	5956.24	881.272		24862.9	1799.88	1264.02
17406.7	2589.62		525.04		15217.8	2002.74	1864.5	459.101		8558.41	2848.5	6996.7
22692.9	2259.12		228.892		16259.5	5753.54	3141.36	628.02		28107	4327.71	4116.92
12497.2	5163.27		478.47		21504.2	3754.07	7263.11	678.124		17873.3	7134.52	5016.85
999.476	2282.44		219.497		22801.7	2373.27	4976.83	576.559		14610.6	4072.1	4972.75
14641.6	4617.83		436.52		13493.6	5120.85	3075.02	225.393		8065.05	19490	9081.62
13482	3351.18		743.629		14910.7	3758.32	5681.56	760.521		13490.1	5323.11	5559.18
20303.1	2311.71		199.507		17905.5	925.684	5236.68	518.447		25421.5	8375.62	2390.88
19680.3	3650.24		705.023		22451.4	4466.6	1689.27	313.572		10009.9	7453.48	940.323
22345.7	1399.43		348.154		11860.3	5334.38	5259.37	377.93		10291.6	4620.74	6497.45
16722.7	4077.54		218.892		32571.4	1830.85	3648.97	559.555		19611.2	9680.09	5357.18
19500.5	920.581		203.547		22241.8	5248.43	7736.12	1876.65		5523.64	5599.4	7508.42
12670.9	2166.29		279.75		29358.6	4997.63	3570.85	353.933		15404.9	9970.33	4184.85
12498.4	2311.01		196.598		16809.1	5035.95	3321.96	760.737		21688.1	7076.05	5210.09
8262.88	6449.95		580.792		5098.82	3436.49	6342.53	293.173		11870.5	13193.2	3381.47
18660.6	3354.12		199.359		28582.9	2964.77	2280.98	306.374		6884.27	1298.32	6656.33
22328.8	4767.02		247.039		20882.6	3696.18	4832.76	841.666		3833.9	273.113	3149.11
16892.4	5828.12		216.518		28951.2	8394.15	5869.73	1166.9		16848.8	6510.53	2559.82
13116.3	2899.89		295.012		19745.4	3328.07	3916.35	2050.09		1176.73	6691.4	3769.89
9528.92	4012.95		418.544		10316.3	4066.79	3920.77	230.701		24911.5	8864.55	4527.94
19600.8	3306.3		765.601		9217.84	5812.58	4481.03	1170.7		50603.5	7151.28	3110.07
20043.1	3131.05		235.013		9245.31	4049.88	3686.5	791.012		20797.2	9042.89	5005.16
17314.3	2484.49		297.225		29458	5310.66	1864.84	925.512		13563.1	14263.1	2458.54
5443.34	3397.42		862.415		22188.5	6705.87	2353.94	289.579		5446.65	1614.96	3223
10056	2747.18		241.9		20407.8	1531.72	2163.48	341.631		9465.3	5004.83	2298.13
3826.61	6491.57		554.462		20138.3	5064.79	4133.96	1266.41		2235	9420.01	865.526
20196	4310.94		423.581		19163.7	5657.32	4135.07	706.97		12060.7	8106.63	3553.31
16045.1	2626.92		228.72		20821.5	8921	7636.27	971.954		20803	8960.58	2432.65
12673.8	2273.04		431.473		15449.8	6900.61	2012.56	438.414		13136.1	5300.05	5392.42
10070.5	2272.08		292.716		17596.3	7509.4	1507.25	532.425		17406	11118.7	2226.54
7635.24	4602.37		302.096		23734.8	5460.9	4928.91	761.147		4529.09	4404.99	1695.12
7143.17	7348.43		394.516		15429.8	6352.02	5212.1	379.627		6545.19	6473.69	4930.64
20822.3	5657.65		379.304		10510	4267.06	4027.01	842.936		14905.5	5096.28	5337.42
14218.9	3482.13		167.477		20998.7	5139.95	6137.59	395.855		5057.55	8925.72	3789.33
19019.5	2498.16		380.564		17919.3	7036.18	3493.28	1680.25		13864.5	9115.81	6271.36
6552.22	3739.85		644.727		22785.3	7168.94	10302.9	1270.2		4119.02	5737.25	3266.83
11149.4	2455.92		196.692		5754.66	7447.03	9709.52	349.05		13439.1	9067.9	5031.71
29556.7	2889.39		511.849		14690.1	4164.04	1697.96	462.768		30282.4	5665.62	3985.31
20372.6	3040.56		309.172		12340.9	1952.8	3018.25	331.066		15001.5	6396.73	2509.5
13071.5	4792.32		286.393		17254.7	2114.71	3084.76	485.245		28041.5	5864.55	3640.29
3274.18	4657.78		234.604		485.175	6240.05	3250.68	449.226		12256.8	5078.66	3359.36
14180.6	4295.16		452.366		6007.8	3610.11	677.431	660.89		28328.3	7793.28	3444.91
7612.68	2236.54		880.679		14086.3	8040.98	4413.97	253.594		14529.2	9694.77	4910.61
9948.23	3283.26		395.272		17581	5604.08	4849.76	845.526		13811.2	7505.25	6042.65
13017.3	4119.21		244.316		16505	8735.32	3298.68	572.046		15801.8	5327	4380.53
8730.05	3359.97		570.45		5251.74	6107.14	2259.66	248.368		18816.5	14552.1	1617.71
13530.4	3770.54		538.535		7098.02	6885.69	4621.71	327.701		2589.08	3239.71	3763.81
17251	3696.2		287.859		18006.1	2264.58	10188.2	4704.34		16573	5405.24	3753.38
7347.65	4169.35		541.948		5653.97	6809.53	4548.81	792.931		21855.9	3137.53	4288.18
7361.4	5419.19		799.221		4829.68	1426.12	9535.23	795.895		16662.8	4814.15	3191.38
18348.4	4173.12		459.318		14958.4	2534.09	3656.03	280.693		21254	8213.81	3819.23
19587.4	5823.29		345.126		1803	2788.86	844.544	443.007		6460.42	3957.15	5842.03
10584.9	1976.14		341.134		1244.29	2400.59	4968.57	309.372		1270.58	5693.37	3666.39
16735	3551.16		875.355		18151.2	6209.21	3307.34	425.207		12402.2	9472.24	2638.29
17129.1	3449.89		522.131		5868.6	7951.9	4536.36	529.538		33780	5010.96	7201.31
17039.8	1727.93		336.306		6147.23	6864.84	3281.49	716.688		9797.3	4213.09	3741.49
20445	4493.09		399.538		21018.7	2787.31	6026.78	220.906		11423.6	5244.62	4264.04
14797	3062.57		390.081		19616.2	5868.85	5829.66	520.176		7723.34	7025.32	3864.31
16742.9	7288.81		478.156		10041.1	6758.32	2876.3	311.302		18091.5	5230.46	5667.3
17841.7	7089.56		478.14		8298.78	3486.52	5359.44	295.023		1864.03	10483.7	2163.72
18883.3	3278.41		624.119		11018.8	4506.24	3605.93	568.856		18373.9	4808.8	3637.91
2643.08	6782.96		223.595		10485.4	2759.92	7322.03	1737.64		9484.03	7299.67	6126.3
16471.1	2345.28		273.998		25726.3	4088.53	4523.63	647.704		1312.66	4828.36	6949.35
9300.06	5904.42		245.388		19212.2	5066.31	5930.86	755.214		1312.36	5370.64	5093.15
7770.84	1612.82		311.577		17200.1	3322.41	6340.01	1013.88		15668.1	9985.08	4889.84
15194.5	5258.91		1087.99		10623.1	5702.93	5105.74	484.491		17019.5	8473.69	6630.78
14413.1	876.877		472.048		8427.68	5084.42	8282.92	368.264		14193.6	6707.24	4465.92
15285.9	1721.69		642.958		22476	1019.38	4161.93	2743		10084.3	4590.88	4061.98
14635.8	2928.85		453.45		17859.7	2394.06	8445.2	1286.88		16519.2	6160.75	7809.15
9585.78	5710.34		609.629		20475.9	4679.76	3332.92	383.589		22005.2	7990.27	8778.33
19218.8	5326.56		420.543		671.388	2437.7	3672.21	913.517		9891.87	5740.68	3341.38
3772.3	2705.68		403.381		17688.4	1816.29	5189.54	368.026		11110.3	3482.23	830.822
10656.2	2300.33		294.284		4119.31	7856.62	2847.99	1885		11257.4	11092.3	4785.65
18592.2	3199.27		941.285		27786.2	7572.77	6089.95	1482.51		17996.5	8446.53	1878.81
8737.85	3623.65		687.03		19628.8	8142.82	2045.5	293.543		15013	6297.16	1152.6
9353.81	4187.43		248.372		17744.7	5441.19	4679.15	573.263		12112.3	6085.45	6000.34
4945.83	3094.59		341.495		10587.3	10433.2	7870.89	647.333		14459.6	6027.69	4007.28
15298.1	2473.07		427.484		22991	5490.47	12331.2	337.493		5539.99	7716.86	6221.85
7910.88	4024.59		376.562		21231.7	2702.95	3460.5	1545.97		5127.73	9286.01	3677.32
11753.1	2099.65		729.341		2653.62	5625.87	6694.36	492.088		23680.8	8020.18	2846.62
12109.6	3556.69		388.565		16166.9	5817.7	4850.26	247.975		11631.7	6838.66	3934.79
18136.8	3138.44		562.733		18944	6634.46	2946.51	206.655		9801.86	3068.54	4180.88
5815.59	2732.91		396.338		5748.2	3641.71	8319.77	802.462		20248.4	5438.62	4006.24
14362	4349.21		381.823		10586.9	8533.89	6472.71	822.341		15225	7748.19	5787.5
19765.8	2065.98		219.196		18044.5	1415.8	9294.51	1296.28		9883.5	7493.83	4760.55
13675.8	6368.58		202.478		18305.6	272.617	3120.05	246.059		15670.5	7282.44	5229.48
10165.5	3343.21		250.883		16373	10222.8	7417.59	702.075		17577.2	11404.8	4004.78
13170.3	5652.93		321.675		19997.8	5408.66	2502.53	932.713		17738.3	6856.55	2515.61
5433.45	3356.22		210.344		10866.3	9254.07	5570.88	907.679		15778.5	4912.72	5211.26
11131.5	2769.39		284.209		17960.4	3093.84	7965.6	511.417		10255.2	7925.06	1162.17
13722.7	2662.04		434.082		22052.1	4243.29	8758.24	432.183		15023.2	7358.95	5757.85
7363.45	3573.32		709.499		15366.9	10157.7	6735.6	1348.58		17049.3	4203.55	2878.76
15775.7	1530.2		496.929		19884.1	11194.9	3393.01	1762.94		20100.6	7340.61	1299.37
12151.8	2901.72		184.168		7285.5	4090.54	5820.54	1627.53		7681	6013.35	4632.18
14076.5	2469.16		465.627		15603.6	9359.05	2290.49	837.188		14210.7	3435.37	3985.51
15910.6	3349.61		357.62		9255.17	3759.25	3480.65	826.553		21729.3	5650.74	549.435
9371.62	6187.38		224.012		20123.4	3270.48	8305.74	757.158		24162.2	4194.49	4195.85
18633.1	2589.35		399.569		37149.9	5053.24	10593.9	316.295		14131.2	5083.8	2592.37
7543.99	5971.55		234.105		15696.1	3386.13	1971.79	260.683		12289.1	6138.38	3004.93
1115.41	4804.92		317.843		13816.3	3114.13	2355.23	1252		34998.1	8576.03	2901.98
14511.9	4563.93		542.352		24543.1	2861.01	6735.01	823.859		15754.3	3297.93	1214.62
10071	4733.32		827.779		13285.8	5668.71	8648.83	2295.56		18210	5860.62	5174.24
8982.23	4478.42		317.054		16272	5451.17	2483.35	626.832		13896	6819.96	1962.6
14049.3	1789.33		405.484		17795.3	5050.85	2682.71	421.894		19893.7	5762.44	4653.72
13159.1	2416.01		261.618		18464.3	6086.13	6979.16	456.3		18332.5	7273.19	2671.31
17980.4	4017.25		348.933		11645.2	4736.56	4698.08	328.067		25530.3	6466.43	3960.84
12299.9	6720.58		414.637		13222.5	3275.66	4055.61	276.734		18401.1	4649.53	1119.06
13481.8	1631.38		265.48		22359.3	4499.94	5655.6	473.083		19323.5	5375.36	1971.36
17552.1	1668.11		294.97		17692.6	4822.39	6784.56	313.481		21059.4	4471.55	2090.09
15091.8	5378.8		241.539		20135.8	3648.65	6633.74	664.533		27469	3656.4	1452.95
7737.45	2384.49		523.563		3515.65	3285.66	2649.06	381.095		15810.6	5151.76	7165.71
17721.2	4718.56		249.888		16557	7923.78	4104.01	517.311		18496	7532.92	3970.71
17104.7	2187.35		421.335		710.073	2072.23	3150.25	793.032		24500.7	6551.01	2618.08
13246.9	3827.84		188.341		14330.7	3825.79	9619.09	472.81		16765.5	6411.18	3883.2
6287.35	1833.03		287.92		8618.5	3446.54	6719.35	600.86		44631.8	7069.38	6536.8
13087.2	2328.99		294.628		15509.9	4885.76	4980.17	462.142		14460.2	10045.9	2481.11
6712.56	2611.24		268.52		26763.1	5513.75	3001.85	686.376		15150.5	7236.24	4127.23
5592	1773.15		359.847		12046.6	9912.19	4142.63	856.49		22924.3	15740.9	4513.07
20768.5	2042.18		688.067		27421.7	8904.74	5276.54	246.359		27786.8	5316.38	6480.18
11209.2	2897.14		272.898		15025.9	3694.55	6102.46	618.86		14010.2	1878.88	2608.18
3778.7	3608.7		276.146		32887	2931.89	1206.38	466.89		12844.5	7785.73	2569.66
3937.53	4971.01		218.299		21251.2	5787.21	6449.78	791.302		39362.3	9609.55	7596.14
6966.52	4405.4		262.118		21935.1	6155.85	2848.19	422.833		16245.4	9689.69	4454.89
11369.6	1401.03		425.758		7236.65	2104.19	9546.4	279.237		29256.2	8001.09	2866.04
5181.16	4430.49		238.249		19596.1	7004.61	6084.51	378.777		13097.7	8037.01	2597.6
18166.3	2005.12		320.735		21947	2954.67	1229.26	625.996		20906.4	8582.09	3433.59
20906.3	4691.75		751.567		18817.3	3028.56	7864.48	466.537		8854.75	5945.48	3616.25
20325.3	2493.34		290.533		17080.8	5459.66	5138.55	476.01		26568.8	4989.1	2566.76
15284.1	4003.22		214.135		10787.4	8046.78	3746.87	581.774		21924.8	2939.62	3051.83
16045	2249.02		303.28		17362.7	3952.32	4937.54	385.944		18404.5	9746.06	3852.07
14996.6	2078.64		231.077		11758.6	4231.87	5303.64	473.615		5579.32	5374.65	2374.33
[truncated: 9,415 more rows]

## Sheet: Fig.5C
Relative length of labeled DNA tracks							length of labeled DNA tracks															Origin firing
Control	AZD-7762	PCI-34051	AZD7762+PCI-34051				1st					2nd					3rd					Control	AZD-7762	PCI-34051	PCI+AZD
0.92016	0.208626	0.316249	0.274373				Control	AZD-7762	PCI-34051	AZD7762+PCI-34051		Control	AZD-7762	PCI-34051	AZD7762+PCI-34051		Control	AZD-7762	PCI-34051	AZD7762+PCI-34051		23.3766	31.7181	16.6172	29.4606
1.3663	0.497091	0.185406	0.165898				18.348	4.16	6.306	5.471		26.741	12.26	8.883	10.23		45.732	4.267	9.977	2.158		14.4444	30.0527	17.9487	35.7143
1.25461	0.407523	0.179338	0.346339				27.244	9.912	3.697	3.308		29.267	7.653	8.918	1.976		39.088	15.557	20.064	3.783		19.8565	39.3822	26.2857	39.8785
1.02247	0.362437	0.325928	0.361685				25.017	8.126	3.576	6.906		19.015	7.867	7.759	9.084		13.936	6.317	19.445	3.678
0.870461	0.484353	0.370812	0.344082				20.388	7.227	6.499	7.212		16.745	10.159	7.831	3.816		35.945	10.45	19.399	3.802
1.52738	0.804664	0.453711	0.285757				17.357	9.658	7.394	6.861		18.31	6.425	9.416	3.132		36.63	9.329	17.132	3.875
1.16289	0.335456	0.217252	0.172618				30.456	16.045	9.047	5.698		19.354	12.828	7.701	6.728		24.916	7.073	27.537	5.876
1.36665	0.506369	0.461635	0.451805				23.188	6.689	4.332	3.442		18.273	8.225	8.508	4.854		6.72	5.34	3.851	5.344
1.08295	0.324423	0.38676	0.370913				27.251	10.097	9.205	9.009		26.571	13.803	10.223	2.574		48.542	10.251	20.852	5.381
0.782347	0.374423	0.287613	0.411535				21.594	6.469	7.712	7.396		36.93	9.139	7.526	1.7		7.186	8.751	14.9	4.889
1.22116	0.500251	0.332497	0.533651				15.6	7.466	5.735	8.206		29.79	10.078	5.411	4.828		14.856	6.374	17.653	7.001
1.01209	0.34338	0.244132	0.354263				24.35	9.975	6.63	10.641		27.673	10.519	8.194	2.378		19.853	8.669	12.311	3.907
1.30642	0.316249	0.313139	0.181645				20.181	6.847	4.868	7.064		31.048	7.906	12.126	9.384		36.122	9.546	9.723	9.146
0.889819	0.684955	0.453711	0.162638				26.05	6.306	6.244	3.622		35.423	6.587	14.901	7.477		15.151	7.091	10.872	10.063
0.940522	0.681545	0.302006	0.329789				17.743	13.658	9.047	3.243		30.529	10.695	10.809	3.4		23.922	13.206	15.201	0.91
0.968656	0.216851	0.473019	0.280241				18.754	13.59	6.022	6.576		36.011	9.821	11.21	3.54		31.342	7.334	11.833	10.402
1.28465	0.600752	0.178235	0.253159				19.315	4.324	9.432	5.588		25.46	9.703	15.138	10.351		5.859	5.526	23.681	6.032
0.305767	0.765296	0.309077	0.12683				25.616	11.979	3.554	5.048		29.134	7.281	15.8	6.425		28.941	7.179	8.443	3.52
0.572166	0.303059	0.578937	0.388967				6.097	15.26	6.163	2.529		30.027	6.657	8.782	7.715		12.251	8.009	10.519	3.877
1.04383	0.552909	0.39679	0.40015				11.409	6.043	11.544	7.756		29.712	12.34	8.117	9.396		17.5	12.933	19.568	1.768
0.87016	0.421916	1.15356	0.234604				20.814	11.025	7.912	7.979		22.368	13.282	19.093	5.66		31.84	8.339	14.342	1.879
1.06214	0.854213	0.294183	0.257021				17.351	8.413	23.002	4.678		27.098	10.757	10.359	1.375		22.88	6.452	16.441	2.512
0.906169	0.492026	0.377031	0.225928				21.179	17.033	5.866	5.125		17.629	9.411	15.954	5.02		29.966	8.811	17.116	4.667
1.07387	0.888365	0.358024	0.30682				18.069	9.811	7.518	4.505		30.924	10.426	13.903	1.777		19.298	7.103	3.994	6.72
1.04132	0.47342	0.415346	0.484353				21.413	17.714	7.139	6.118		27.231	10.679	21.291	4.685		28.757	4.202	16.461	4.732
0.828636	0.400251	0.569007	0.289719				20.764	9.44	8.282	9.658		22.102	8.376	11.663	11.443		22.425	10.346	19.817	9.875
0.425376	0.371464	0.302006	0.271815				16.523	7.981	11.346	5.777		25.57	10.563	12.248	3.328		25.001	5.975	22.257	2.183
0.880241	0.418104	0.300903	0.268205				8.482	7.407	6.022	5.42		10.817	7.179	13.279	5.858		24.242	7.281	21.272	3.555
0.947041	0.561836	0.295035	0.216851				17.552	8.337	6	5.348		26.491	13.417	10.587	6.525		14.604	6.541	20.641	6.261
1.11831	0.280542	0.390221	0.418104				18.884	11.203	5.883	4.324		15.662	13.834	15.788	3.606		10.575	7.354	20.919	4.881
1.14539	0.465145	1.14885	0.34338				22.299	5.594	7.781	8.337		18.056	8.596	3.354	1.846		6.501	6.983	11.977	7.974
1.93074	0.366951	0.914243	0.164895				22.839	9.275	22.908	6.847		15.524	10.713	16.352	7.179		10.371	6.543	20.836	7.502
0.838365	0.655416	0.320512	0.164895				38.499	7.317	18.23	3.288		15.733	12.64	11.919	6.541		23.174	7.871	11.679	5.614
0.664493	0.458074	0.263892	0.189769				16.717	13.069	6.391	3.288		28.018	5.127	13.616	2.016		24.392	6.261	15.385	2.971
0.478235	0.910883	0.153862	0.411535				13.25	9.134	5.262	3.784		19.105	20.46	14.817	2.577		25.815	10.426	17.897	4.776
0.745386	0.096038	0.306971	0.155968				9.536	18.163	3.068	8.206		33.266	16.493	8.582	1.458		19.827	9.001	19.619	8.16
0.751705	0.544032	0.384203	0.245486				14.863	1.915	6.121	3.11		14.668	6.82	3.439	0.952		18.627	8.42	18.508	8.501
0.698044	0.295035	0.371464	0.375827				14.989	10.848	7.661	4.895		36.171	15.737	7.006	2.775		27.29	8.221	13.808	16.629
1.09223	0.951153	0.345035	0.492026				13.919	5.883	7.407	7.494		17.103	7.941	10.01	1.908		7.751	12.093	14.116	5.375
0.588666	0.24012	0.377031	0.214794				21.779	18.966	6.88	9.811		15.454	11.06	10.051	3.125		18.82	7.786	13.812	3.502
1.94654	0.37994	0.357823	0.271214				11.738	4.788	7.518	4.283		6.007	5.963	9.846	7.341		24.127	6.727	9.077	4.667
0.951555	0.471264	0.403009	0.346339				38.814	7.576	7.135	5.408		20.761	9.964	9.789	4.507		38.327	10.932	14.067	7.775
0.130291	0.303761	0.238566	0.191675				18.974	9.397	8.036	6.906		14.427	13.696	11.443	5.408		9.856	10.673	17.549	4.095
1.56891	0.548897	0.364243	0.377482				2.598	6.057	4.757	3.822		22.578	13.57	8.375	4.23		15.228	18.17	22.174	3.752
1.18079	0.498395	0.447442	0.24012				31.284	10.945	7.263	7.527		18.991	5.87	9.003	6.069		18.675	7.669	13.068	6.885
1.41113	0.481294	0.268656	0.473019				23.545	9.938	8.922	4.788		14.863	15.942	9.501	4.155		14.95	2.915	10.342	3.52
1.05516	0.566048	0.103009	0.426229				28.138	9.597	5.357	9.432		15.786	11.234	10.001	11.856		12.284	3.676	10.886	6.012
1.09559	0.562437	0.288164	0.131545				21.04	11.287	2.054	8.499		19.205	3.457	9.761	4.705		14.552	6.374	16.088	3.457
1.47252	0.464042	0.339669	0.129388				21.846	11.215	5.746	2.623		16.034	1.803	16.882	6.543		15.028	12.4	9.57	4.382
1.77071	0.440572	0.350903	0.411535				29.362	9.253	6.773	2.58		19.172	2.236	6.806	3.01		13.584	18.707	9.815	8.126
1.2842	0.356118	0.389819	0.12683				35.308	8.785	6.997	8.206		17.332	2.414	7.526	4.354		17.433	25.128	7.028	6.505
0.922417	0.240622	0.348796	0.209579				25.607	7.101	7.773	2.529		14.316	7.997	6.311	12.053		12.952	9.448	10.131	2.129
1.49338	0.991876	0.396339	0.289318				18.393	4.798	6.955	4.179		12.016	6.347	9.031	7.01		12.79	14.006	14.244	4.257
0.574975	0.526881	0.281444	0.450201				29.778	19.778	7.903	5.769		11.43	7.547	3.627	2.136		9.586	4.095	8.286	5.014
1.02738	0.47342	0.424774	0.290421				11.465	10.506	5.612	8.977		19.015	6.988	7	6.406		20.406	35.677	6.251	3.377
1.28816	0.541575	0.350903	0.191675				20.486	9.44	8.47	5.791		7.071	11.912	4.877	2.136		26.845	25.261	12.679	11.568
0.957823	0.557372	0.245787	0.40005				25.686	10.799	6.997	3.822		12.273	18.249	11.057	3.087		21.28	29.5	16.451	13.662
1.18134	0.323922	0.350903	0.054965				19.099	11.114	4.901	7.977		23.845	9.475	10.402	1.305		22.308	10.56	12.042	6.395
1.08927	0.611033	0.388666	0.447091				23.556	6.459	6.997	1.096		8.734	11.192	6.25	9.126		21.413	10.9	11.131	1.976
0.817202	0.529539	0.466499	0.347643				21.72	12.184	7.75	8.915		15.098	5.257	10.512	5.148		22.89	14.259	19.1	5.88
1.60186	0.26344	0.390221	0.072869				16.295	10.559	9.302	6.932		13.884	8.589	9.055	4.305		22.505	23.601	12.375	6.885
0.844032	0.658726	0.54343	0.544032				31.941	5.253	7.781	1.453		16.254	16.17	8.048	5.369		22.468	22.6	14.145	4.953
1.15732	0.565747	0.326429	0.093029				16.83	13.135	10.836	10.848		20.032	11.859	10.001	0.884		18.779	14.702	21.503	3.377
1.15186	0.50677	0.204865	0.592929				23.077	11.281	6.509	1.855		17.002	11.701	11.597	9.092		19.213	11.668	19.059	3.973
1.37071	0.31329	0.42653	0.307372				22.968	10.105	4.085	11.823		12.59	3.834	7.509	5.154		17.799	11.284	23.494	3.125
0.836459	0.399448	0.332497	0.315597				27.332	6.247	8.505	6.129		11.644	14.427	9.895	1.79		21.045	13.807	26.357	8.751
0.870913	0.388114	0.409729	0.794885				16.679	7.965	6.63	6.293		16.593	5.569	10.73	5.852		24.622	8.578	10.893	5.131
1.03701	0.168806	0.314694	0.22663				17.366	7.739	8.17	15.85		18.652	7.75	6.7	6.943		24.039	11.582	28.359	5.762
0.934353	0.32327	0.339168	0.391474				20.678	3.366	6.275	4.519		14.364	6.619	11.568	6.227		25.27	3.538	23.16	3.644
1.13791	0.508024	0.224473	0.650652				18.631	6.446	6.763	7.806		15.432	12.789	6.329	2.062		24.404	4.64	13.978	6.38
0.880943	0.268656	0.340171	0.478485				22.69	10.13	4.476	12.974		5.618	10.198	10.515	2.491		16.711	1.305	11.057	1.75
1.11078	1.06214	0.191675	0.512839				17.566	5.357	6.783	9.541		10.958	8.633	9.783	4.035		20.419	2.628	12.064	4.528
0.987513	0.663039	0.263892	0.294183				22.149	21.179	3.822	10.226		17.25	10.753	10.838	5.827		21.753	4.958	15.861	6.295
1.62658	0.495336	0.310933	0.301605				19.691	13.221	5.262	5.866		13.521	9.638	9.07	6.579		12.137	3.281	13.954	8.048
0.994132	0.632598	0.364694	0.153611				32.434	9.877	6.2	6.014		3.01	9.97	12.962	4.502		9.998	2.528	5.381	4.586
0.880241	0.195486	0.583149	0.311585				19.823	12.614	7.272	3.063		6.453	4.638	8.658	4.418		11.514	2.095	19.443	4.267
1.18315	0.269559	0.263892	0.253009				17.552	3.898	11.628	6.213		20.256	11.003	8.807	3.087		17.059	1.008	6.751	7.037
1.11991	0.371464	0.256871	0.253661				23.592	5.375	5.262	5.045		18.239	11.111	10.101	7.895		11.441	3.155	7.814	9.683
0.962136	0.384203	0.23004	0.092126				22.331	7.407	5.122	5.058		19.568	10.251	7.799	2.335		20.047	2.211	15.508	2.878
1.21986	0.558877	0.262036	0.299398				19.185	7.661	4.587	1.837		20.943	7.251	9.491	2.85		19.903	3.973	15.567	2.761
1.14764	0.068806	0.428636	0.164895				24.324	11.144	5.225	5.97		22.413	10.372	9.53	2.61		20.378	3.893	15.774	2.652
1.1153	0.428536	0.283601	0.472066				22.884	1.372	8.547	3.288		38.407	12.266	6.75	6.562		14.101	3.808	20.164	6.496
1.10933	0.504814	0.460231	0.164895				22.239	8.545	5.655	9.413		17.107	6.779	8.277	4.902		23.849	3.26	20.764	6.654
0.614443	0.150401	0.358024	0.309328				22.12	10.066	9.177	3.288		15.13	9.815	7.593	6.048		21.183	3.272	25.755	10.398
1.15166	0.454764	0.313691	0.22663				12.252	2.999	7.139	6.168		22.841	14.776	4.877	5.597		18.534	1.329	28.257	3.893
1.09674	0.614042	0.211735	0.334353				22.964	9.068	6.255	4.519		20.846	13.163	10.525	3.877		18.263	3.579	11.392	5.887
0.824674	0.428636	0.352859	0.180943				21.869	12.244	4.222	6.667		24.915	8.383	16.26	15.583		17.016	1.231	8.265	4.035
1.13089	1.1008	0.396339	0.244132				16.444	8.547	7.036	3.608		19.731	12.131	7.629	3.092		19.637	3.052	14.497	4.072
1.22036	1.06098	0.385306	0.117452				22.55	21.95	7.903	4.868		17.391	11.622	18.337	2.878		20.836	4.252	12.606	8.732
0.933551	0.35988	0.460732	0.162638				24.334	21.156	7.683	2.342		16.249	9.338	9.375	3.824		10.405	2.05	8.721	13.375
1.09403	0.433852	0.679238	0.22663				18.615	7.176	9.187	3.243		19.217	15.758	10.297	3.994		17.553	1.7	12.75	6.105
0.983551	0.388967	1.12763	0.085707				21.815	8.651	13.544	4.519		18.056	19.875	15.856	7.748		12.225	4.926	13.686	3.52
1.25767	0.488265	0.610632	0.496991				19.612	7.756	22.485	1.709		18.869	12.001	11.917	5.154		17.481	2.08	9.046	3.923
0.872116	0.464744	0.75677	0.479689				25.078	9.736	12.176	9.91		11.015	9.626	14.08	8.106		21.66	2.744	9.703	2.73
1.12257	0.515145	0.67994	0.108826				17.39	9.267	15.09	9.565		5.427	9.501	11.643	1.904		9.635	9.208	10.218	6.452
1.10316	0.486359	0.612337	0.420812				22.384	10.272	13.558	2.17		14.614	19.009	16.682	3.105		12.218	5.427	6.395	3.135
0.998395	0.621414	0.728736	0.285306				21.997	9.698	12.21	8.391		14.152	4.901	22.428	3.538		11.718	9.442	12.848	5.287
0.697342	0.314694	0.899047	0.217603				19.908	12.391	14.531	5.689		18.87	8.64	9.735	7.198		11.6	13.613	9.638	6.519
1.24483	0.534955	0.647192	0.177533				13.905	6.275	17.927	4.339		22.255	3.579	16.742	1.63		8.683	15.508	14.702	7.517
1.68275	0.402608	0.592929	0.309328				24.822	10.667	12.905	3.54		21.413	4.531	12.415	1.275		11.226	15.906	18.648	2.183
1.34343	0.411033	0.696439	0.298195				33.554	8.028	11.823	6.168		19.268	4.92	11.105	3.599		10.952	12.701	19.615	2.61
1.01785	0.281143	0.571063	0.508927				26.788	8.196	13.887	5.946		22.73	28.3	14.427	4.981		14.711	20.513	14.467	3.555
1.19825	0.776931	0.583049	0.109178				20.296	5.606	11.387	10.148		27.907	30.583	13.551	1.118		11.148	9.895	9.625	2.491
0.697141	0.172618	0.717151	0.374423				23.893	15.492	11.626	2.177		20.678	7.379	17.706	2.069		10.766	9.126	8.035	4.76
0.622919	0.077733	0.694634	0.18997				13.901	3.442	14.3	7.466		17.223	7.715	11.822	8.246		20.767	23.174	11.243	1.25
0.815496	0.10993	0.542477	0.254463				12.421	1.55	13.851	3.788		17.551	11.108	12.261	1.79		10.132	10.768	9.884	2.004
1.08987	0.331394	0.640421	0.370461				16.261	2.192	10.817	5.074		16.181	6.544	7.08	0.875		9.368	9.645	16.398	3.31
1.18491	0.22006	0.560231	0.308425				21.732	6.608	12.77	7.387		20.595	11.891	12.42	8.301		7.15	10.174	9.742	2.158
0.741575	0.409127	0.727633	0.37994				23.627	4.388	11.171	6.15		17.749	6.779	10.163	3.81		11.582	12.466	9.56	2.73
1.09153	0.415346	0.721464	0.18997				14.787	8.158	14.509	7.576		13.328	14.323	11.788	4.476		26.164	13.05	9.003	2.187
0.889168	0.33325	0.628385	0.410231				21.765	8.282	14.386	3.788		17.892	18.118	15.498	6.103		12.948	2.253	9.757	2.899
0.956018	0.627131	0.494483	0.569258				17.73	6.645	12.53	8.18		21.66	11.069	13.125	6.876		9.501	15.251	9.632	3.475
0.863139	0.256871	0.54995	0.489268				19.063	12.505	9.86	11.351		12.625	19.679	16.195	4.978		18.178	9.779	13.271	3.644
0.957723	0.447242	0.624574	0.199599				17.211	5.122	10.966	9.756		26.892	11.632	14.631	3.281		24.711	13.846	9.757	2.531
1.37583	0.35988	0.677482	0.470211				19.097	8.918	12.454	3.98		11.086	3.522	13.38	5.154		22.451	12.071	8.807	1.908
0.649398	0.492377	0.811635	0.322518				27.434	7.176	13.509	9.376		17.734	11.706	16.226	2.658		16.979	10.436	10.378	1.186
0.922417	0.402608	0.632146	0.153862				12.949	9.818	16.184	6.431		16.602	5.597	7.879	4.6		35.325	12.291	6.742	3.288
0.925928	0.283751	0.682748	0.269559				18.393	8.028	12.605	3.068		17.523	19.187	12.302	4.243		15.863	15.685	10.59	1.256
0.757823	0.244132	0.829188	0.316399				18.463	5.658	13.614	5.375		20.725	10.854	6.386	6.058		26.879	10.921	8.221	3.482
0.200602	0.281444	0.619208	0.163641				15.111	4.868	16.534	6.309		18.105	12.75	6.543	6.149		8.316	10.02	6.375	3.204
0.258425	0.303611	0.798195	0.235105				4	5.612	12.347	3.263		18.264	9.055	10.768	6.099		20.69	9.086	12.752	2.809
0.747091	0.342879	0.651103	0.382197				5.153	6.054	15.916	4.688		16.25	27.74	9.632	0.976		15.675	11.756	13.433	3.321
0.926479	0.434504	0.648696	0.244634				14.897	6.837	12.983	7.621		14.547	14.037	13.861	4.55		26.446	8.126	5.569	4.049
1.10612	0.37994	0.655517	0.526028				18.474	8.664	12.935	4.878		20.427	13.835	7.379	4.862		21.039	11.792	4.276	2.25
0.814493	0.40662	0.347643	0.216851				22.056	7.576	13.071	10.489		19.035	11.003	10.645	3.414		22.897	9.25	9.368	4.467
1.20667	0.381244	0.426229	0.433751				16.241	8.108	6.932	4.324		20.881	5.59	11.646	9.384		24.856	14.513	8.117	3.187
0.825878	0.230391	0.394684	0.318305				24.061	7.602	8.499	8.649		28.25	14.037	9.18	4.257		27.313	13.662	9.929	3.3
0.556219	0.223721	0.544032	0.198997				16.468	4.594	7.87	6.347		12.233	13.925	13.83	7.164		21.166	12.126	8.764	4.31
0.829789	0.287011	0.485757	0.0833				11.091	4.461	10.848	3.968		23.702	13.184	11.663	4.773		14.505	11.642	9.914	3.272
0.789418	0.397693	0.370913	0.231595				16.546	5.723	9.686	1.661		18.64	8.669	10.934	5.827		24.334	12.378	9.895	5.186
0.907222	0.511484	0.429589	0.370461				15.741	7.93	7.396	4.618		10.201	11.449	11.865	3.132		22.792	9.507	11.281	4.757
0.784604	0.449448	0.760381	0.199599				18.09	10.199	8.566	7.387		11.74	6.13	5.78	5.876		15.91	13.484	13.349	1.644
0.6667	0.417252	0.711334	0.788014				15.645	8.962	15.162	3.98		7.846	11.161	8.879	8.754		30.954	6.399	13.63	5.381
0.914945	0.338365	0.440622	0.499047				13.294	8.32	14.184	15.713		18.113	8.983	10.218	7.526		23.368	5.59	6.311	1.875
1.51354	0.45667	0.50998	0.164895				18.244	6.747	8.786	9.951		7.828	9.587	11.522	5.045		21.592	12.977	10.507	4.889
0.79348	0.283601	0.7833	0.257021				30.18	9.106	10.169	3.288		13.841	10.719	13.584	7.6		15.93	12.8	14.501	4.809
0.878686	0.461836	0.581294	0.077733				15.822	5.655	15.619	5.125		21.901	10.522	22.726	9.839		18.058	13.038	9.291	4.348
1.07513	0.226078	0.379639	0.212688				17.521	9.209	11.591	1.55		14.2	11.498	9.126	7.277		16.106	6.25	10.751	0.76
0.967202	0.590722	0.453811	0.221515				21.438	4.508	7.57	4.241		6.933	19.492	13.37	5.551		20.358	11.886	14.342	7.064
1.09403	0.776279	0.50682	0.184303				19.286	11.779	9.049	4.417		16.773	7.771	17.221	5.251		18.106	3.01	11.4	6.001
0.67332	0.368806	0.544032	0.759077				21.815	15.479	10.106	3.675		17.229	16.532	9.582	7.256		16.295	8.149	10.236	1.768
1.03781	0.282297	0.430792	0.253159				13.426	7.354	10.848	15.136		14.427	4.752	12.31	5.876		17.945	5.923	9.586	3.01
1.12949	0.287161	0.411535	0.307222				20.694	5.629	8.59	5.048		15.988	9.368	10.299	9.654		21.055	10.359	6.742	8.504
0.94985	0.451906	0.668506	0.437111				22.522	5.726	8.206	6.126		14.48	3.575	13.598	4.685		21.613	9.914	7.427	7.404
1.11815	0.310933	0.41655	0.289318				18.94	9.011	13.33	8.716		33.682	3.758	12.687	5.275		10.296	10.239	8.126	2.14
1.05281	0.253159	0.538014	0.181645				22.296	6.2	8.306	5.769		22.367	2.963	17.241	6.103		18.86	10.548	10.008	1.875
1.42768	0.215547	0.244132	0.208024				20.993	5.048	10.728	3.622		18.942	8.296	14.494	5.938		17.317	9.876	9.001	2.628
0.990622	0.403009	0.382197	0.117803				28.468	4.298	4.868	4.148		17.829	13.803	9.586	6.241		14.88	3.558	8.897	2.516
1.05762	0.522919	0.49995	0.467954				19.753	8.036	7.621	2.349		14.367	22.575	2.628	10.229		23.797	5.896	23.5	3.729
1.00005	0.463691	0.419157	0.428134				21.089	10.427	9.969	9.331		15.327	14.604	14.453	4.725		17.651	6.227	5.062	1.305
0.931394	0.473771	0.195085	0.255115				19.941	9.246	8.358	8.537		14.285	16.682	12.806	2.577		21.23	10.45	17.125	1.398
0.817051	0.407021	0.289719	0.180742				18.572	9.447	3.89	5.087		27.334	5.725	11.03	9.468		19.138	7.759	16.633	2.82
0.80667	0.396339	0.482247	0.057172				16.292	8.116	5.777	3.604		26.128	2.069	17.185	3.75		19.433	6.032	9.876	0.637
1.46851	0.471464	0.407723	0.099799				16.085	7.903	9.616	1.14		32.191	14.944	10.342	6.811		14.183	4.901	14.009	7.01
1.12136	0.22006	0.443129	0.270762				29.282	9.401	8.13	1.99		13.946	8.31	20.698	8.676		17.68	3.893	13.258	4.697
1.3674	0.230893	0.405817	0.221515				22.36	4.388	8.836	5.399		22.481	10	6.993	5.479		23.029	8.375	11.15	4.138
0.971063	0.491775	0.344082	0.153611				27.266	4.604	8.092	4.417		22.93	3.087	19.711	2.565		18.478	8.241	12.032	3.575
0.997743	0.108826	0.397994	0.357472				19.363	9.806	6.861	3.063		18.885	10.99	9.856	2.574		21.111	22.25	12.751	4.14
0.1666	0.287161	0.37994	0.301605				19.895	2.17	7.936	7.128		22.334	15.973	15.692	7.186		19.213	8.129	5.376	7.077
1.10607	0.155466	0.334453	0.260181				3.322	5.726	7.576	6.014		24.493	2.834	19.809	6.096		18.39	17.007	13.75	12.202
1.10371	0.385306	0.442778	0.412989				22.055	3.1	6.669	5.188		20.599	12.612	11.865	3.558		14.001	19.489	9.513	10.1
0.831494	0.433902	0.497292	0.120562				22.008	7.683	8.829	8.235		14.531	15.135	12.189	7.732		17.452	5.762	11.75	8.152
1.47462	0.35346	0.243982	0.072869				16.58	8.652	9.916	2.404		15.32	17.199	10.201	2.08		21.781	12.501	9.683	7.091
0.975075	0.485356	0.280241	0.320863				29.404	7.048	4.865	1.453		40.634	7.831	10.094	4.127		18.456	7.911	9.54	8.102
1.00787	0.316249	0.375827	0.101003				19.443	9.678	5.588	6.398		18.45	7.871	14.787	0.901		20.559	12.948	21.375	5.216
1.568	0.15336	0.370461	0.099799				20.097	6.306	7.494	2.014		18.305	17.644	11.148	5.59		15.745	20.392	10.893	6.326
1.2832	0.211535	0.424674	0.276429				31.266	3.058	7.387	1.99		37.342	11.995	15.403	5.216		25.91	6.291	23.182	6.467
0.542126	0.282899	0.309328	0.239268				25.587	4.218	8.468	5.512		15.026	13.272	12.11	8.048		17.366	6.852	21.033	5.954
0.686961	0.446339	0.415747	0.403009				10.81	5.641	6.168	4.771		23.516	14.353	3.907	6.686		19.254	6.738	20.44	5.489
0.867503	0.308425	0.352508	0.317402				13.698	8.9	8.29	8.036		10.835	3.023	8.251	5.534		24.491	6.458	23.277	2.918
1.18245	0.532197	0.560532	0.172618				17.298	6.15	7.029	6.329		15.919	24.178	2.628	4.854		20.57	19.971	15.38	4.267
	0.351605	0.53345	0.127783				23.578	10.612	11.177	3.442		3.226	16.78	2.918	5.831		17.196	14.485	15.312	5.625
	0.252056	0.475426	0.188666					7.011	10.637	2.548		12.209	17.132	6	3.816		23.687	11.715	13.886	4.509
	0.493029	0.164895	0.337613					5.026	9.48	3.762		17.263	2.08	2.753	6.058		17.016	7.477	19.354	3.953
	0.357472	1.08977	0.085707					9.831	3.288	6.732		12.182	19.401	9.5	3.64		18.965	3.475	28.928	5.275
	0.776279	0.792126	0.374423					7.128	21.73	1.709		1.803	6.129	5.006	5.523		21.769	4.066	18.668	2.775
	0.168104	0.609629	0.070562					15.479	15.795	7.466		11.443	5.668	4.244	1.256		15.924	6.544	28.752	6.6
	0.551505	0.69674	0.153611					3.352	12.156	1.407		12.562	19.014	7.517	6.543		13.586	15.725	13.288	9.2
	0.334353	0.99659	0.093029					10.997	13.893	3.063		8.134	3.044	5.149	3.187		21.781	6.714	32.012	13.793
	0.651404	1.25431	0.045186					6.667	19.872	1.855		2.834	15.511	7.152	4.081		19.224	14.318	37.735	11.995
	0.303611	0.788816	0.42006					12.989	25.011	0.901		12.853	15.908	9.503	3.905		8.544	7.337	9.884	7.354
	0.212688	0.872066	0.22663					6.054	15.729	8.376		15.24	4.625	8.897	8.493		14.116	2.358	8.963	8.189
	0.180742	1.12979	0.195085					4.241	17.389	4.519		20.616	19.455	5.025	6.216		12.87	9.192	8.117	7.846
	0.307372	1.1159	0.054965					3.604	22.528	3.89		21.815	11.35	7.629	4.786		21.855	6.058	8.036	1.904
	0.249248	1.07392	0.316148					6.129	22.251	1.096		6.35	7.164	4.377	13.417		12.906	14.444	11.62	3.377
	0.670913	1.19674	0.068806					4.97	21.414	6.304		21.533	6.605	7.35	11.626		20.7	14.606	7.413	5.09
	0.754915	0.738666	0.157823					13.378	23.863	1.372		11.7	3.245	6.644	7.196		19.428	11.075	10.346	5.625
	0.288315	1.07392	0.416249					15.053	14.729	3.147		9.737	6.482	6.893	7.653		20.247	11.539	14.825	3.558
	0.235657	0.952257	0.038315					5.749	21.414	8.3		12.483	8.39	7.01	8.401		12.8	10.725	12.432	2.744
	0.306971	1.26043	0.21324					4.699	18.988	0.764		18.229	9.468	4.757	4.23		12.386	3.712	10.684	6.034
	0.368806		0.258927					6.121	25.133	4.252		12.273	12.665	6.876	13.14		14.408	7.538	9.703	4.507
	0.40662		0.228084					7.354		5.163		10.785	11.95	5.375	4.451		27.443	14.631	10.326	4.692
	0.223721		0.178887					8.108		4.548		12.64	9.956	9.753	4.586		17.18	16.509	11.119	5.954
	0.313139		0.444634					4.461		3.567		14.748	12.148	5.876	3.859		16.451	13.401	10.975	5.778
			0.281143					6.244		8.866		14.586	5.834	8.149	8.519		17.901	12.019	13.189	4.339
			0.162889							5.606		18.901	7.892	6.875	8.635		22.364	10.753	13.403	6.099
			0.481695							3.248		9.77	6.587	7.955	7.273		28.127	13.38	5.34	5.755
			0.234955							9.605		16.468	1.908	5.669	5.664		14.954	10.68	7.727	5.844
			0.372568							4.685		14.08	10.625	8.035	3.717		20.761	23.939	15.985	5.381
			0.283601							7.429		16.331	3.475	5.647	4.743		22.088	12.498	6.779	6.775
			0.351505							5.655		14.856	2.358	7.251	4.776		11.463	18.283	11.977	7.69
			0.145687							7.009		7.95	12.751	5.751	4.589		22.51	6.988	11.376	3.693
			0.052708							2.905		19.05	6.277	2.5	3.187		19.197	18.99	9.22	4.339
			0.24664							1.051		5.274	8.676	4.854	7.51		20.792	7.382		4.375
			0.194634							4.918		13.85	10.725	8.016	4.366		20.908	23.894		6.727
			0.077182							3.881		14.49	5.398	2.25	2.187		22.979	7.01		5.859
			0.349047							1.539		16.78	2.404	5.569	6.374			12.191		3.988
			0.291976							6.96		4.76	2.187	4.75	5.099			14.946		7.379
			0.065145							5.822		7.916	10.175		3.579			18.137		9.561
			0.214794							1.299		15.629	4.926		7.895			5.315		4.178
			0.398495							4.283			7.341		5.59			5.686		6.483
			0.420461							7.946			1.458		4.875			11.131		4.025
			0.287613							8.384			6.105		3.432			24.654
			0.097743							5.735			2.565		1.63			11.138
			0.108826							1.949			18.125		2.035			10.636
			0.182949							2.17			5.131		4.61
			0.287161							3.648			4.339
			0.295436							5.726			9.394
			0.135557							5.891			12.478
			0.434654							2.703			1.566
			0.292678							8.667
			0.057172							5.836
			0.065797							1.14
			0.285757							1.312
			0.090371							5.698
			0.206469							1.802
			0.56991							4.117
			0.155968							11.364
			0.307372							3.11
			0.314343							6.129
			0.18004							6.268
			0.291675							3.59
			0.054213							5.816
			0.290421							1.081
			0.18004							5.791
			0.197342							3.59
			0.19318							3.935
			0.117803							3.852
			0.051103							2.349
			0.253661							1.019
			0.316399							5.058
			0.709478							6.309
			0.178235							14.147
			0.192126							3.554
			0.234604							3.831
			0.248144							4.678
			0.250602							4.948
			0.419258							4.997
			0.295035							8.36
			0.180742							5.883
			0.379639							3.604
			0.220612							7.57
			0.370812							4.399
			0.057172							7.394
			0.316249							1.14
			0.418606							6.306
			0.203059							8.347
			0.506369							4.049
			0.338716							10.097
			0.41655							6.754
			0.192126							8.306
			0.430441							3.831
			0.348796							8.583
			0.249248							6.955
			0.383902							4.97
			0.50677							7.655
			0.441224							10.105
			0.652407							8.798
										13.009
1.54305	0.707444	0.512579	0.590306
1.68881	0.441604	0.514599	0.114022
1.09723	0.453953	0.447721	0.524178
0.966244	0.586209	0.451875	0.220196
1.05655	0.370744	0.543335	0.180727
1.11679	0.740219	0.444374	0.388229
1.05441	0.474611	0.490941	0.280092
1.53324	0.79648	0.589902	0.148529
2.13099	0.527351	0.434276	0.098096
1.71898	0.581535	0.312233	0.278592
1.59683	0.606982	0.472822	0.137219
1.79157	0.456203	0.699711	0.541489
2.04403	0.380092	0.859838	0.431448
1.76163	0.617138	0.623716	0.196192
2.07796	0.566705	0.646855	0.20427
1.46913	0.559896	0.873514	0.597288
1.68113	0.420138	0.911714	0.370744
1.73266	0.384132	0.506751	0.445182
1.71448	0.71206	0.468379	0.542181
1.29071	0.766417	1.10173	0.326601
1.56365	0.620716	0.59775	0.079342
1.01725	0.543047	0.9206	0.289671
1.78442	0.601616	0.80225	0.102539
1.57132	0.616215	1.22856	0.27034
1.27536	0.483324	0.672995	0.6603
1.47548	0.609521	0.706751	0.192037
0.624178	0.414253	0.766244	0.338027
1.52862	0.774207	0.610906	0.376515
0.903751	0.798269	0.911021	0.208078
1.04189	0.496018	0.193537	0.10652
0.895788	0.618177	0.943566	0.414253
0.907848	0.729371	0.687767	0.377438
1.61673	0.295845	0.78569	0.11633
1.10242	1.18061	0.854991	0.148702
1.91956	0.951702	0.495211	0.084132
0.846394	0.393537	0.198442	0.054934
2.08719	0.908078	0.40427	0.160127
0.986901	0.458223	0.577611	0.110098
0.891748	0.6382	0.579977	0.180323
0.346624	0.344085	0.568148	0.423601
1.19798	0.574957	0.564859	0.260069
0.832487	0.790306	0.6603	0.31206
1.30283	0.783035	0.483266	0.244085
1.09584	0.338719	0.519504	0.350202
0.857646	0.919908	0.54824	0.239758
0.910906	0.64824	0.577092	0.684132
1.10819	0.199481	0.563243	0.271495
0.925216	0.104039	0.974149	0.377553
1.10629	0.129025	0.392729	0.173687
1.00012	0.139296	0.434276	0.251241
0.826082	0.461454	0.364166	0.695499
0.693364	0.366244	0.521119	0.404501
0.65955	0.435488	0.20929	0.123254
1.09723	0.403231	0.403924	0.369648
0.408021	0.687363	0.28142	0.123254
0.708194	1.05303	0.638027	0.17813
1.37594	0.54674	0.600231	0.075303
0.503982	0.645817	0.360646	0.526601
0.871206	0.303347	0.606578	0.297057
0.801154	0.495615	0.522504	0.248413
0.937911	0.933064	0.464397	0.30981
1.15592	0.684305	0.577092	0.05101
0.981073	0.675188	0.669186	0.524639
0.726486	0.221235	0.433295	0.297403
0.671898	0.832487	0.570975	0.103289
0.957473	0.32135	0.619158	0.33768
1.07628	0.447201	0.386613	0.400635
0.828852	0.381939	0.667513	0.359319
0.890479	0.737969	0.365205	0.118984
0.324178	0.588459	0.606751	0.143739
0.632314	0.498153	0.564512	0.232833
0.995384	0.620485	0.625389	0.336238
0.780208	0.556145	0.52337	0.379631
0.173687	0.575303	0.747952	0.259781
0.37236	0.267628	0.499596	0.254934
1.16884	0.634911	0.508194	0.17813
1.05245	0.641143	0.582862	0.455568
1.12914	0.591518	0.450029	0.134737
1.20848	0.418407	0.547663	0.164455
1.29331	0.5985	0.549913	0.150606
2.21622	0.70779	0.389498	0.37865
0.987132	0.391171	0.477611	0.282862
0.873053	0.566359	0.438142	0.34899
1.318	0.852626	0.28142	0.322966
1.20288	0.75955	0.607328	0.223716
1.43768	0.483728	0.938257	0.899192
1.13855	0.7	0.440219	0.178419
1.00352	0.670629	1.05811	0.16607
0.937623	0.538834	0.540969	0.220658
1.10889	0.90929	0.594172	0.230467
1.04189	1.14685	0.914945	0.447086
1.08881	0.692499	0.687651	0.297403
0.635603	0.555453	0.812464	0.467744
0.313156	0.54824	0.671841	0.109867
0.843278	1.09688	0.962608	0.179169
0.816619	0.282804	1.29417	0.204155
1.08886	0.498557	0.561743	0.415349
1.28419	0.20652	0.96607	0.094057
1.2356	0.261454	0.716388	0.073572
1.11183	0.283901	0.640796	0.207675
1.3116	1.63301	0.832487	0.287421
1.61033	1.76474	0.781939	0.064512
1.19319	0.425793	1.0217	0.119388
0.993826	0.445182	0.68217	0.475822
1.01275	0.640969	0.707501	0.103289
0.933699	0.377611	0.40854	0.05049
1.1884	0.686151	0.716676	0.478996
1.02418	0.391171	0.58644	0.21985
0.769071	0.826486	0.680208	0.25828
1.03243	1.04547	0.894287	0.352164
1.24986	0.638719	0.757357	0.396769
0.728505	1.13555	0.934507	0.287248
1.55176	0.671206	0.844259	0.189325
0.6397	0.203231	0.772072	0.297403
1.02331	0.675476	0.936295	0.153376
0.957992	0.322966	0.454645	0.265436
1.01114	1.10715	0.709867	0.244836
1.1959	0.626313	0.368494	0.349567
1.04472	0.735718	0.377553	0.354818
1.0539	0.522504	0.62135	0.351933
0.93768	1.60069	0.555799	0.056319
0.839411	0.809983	0.799827	0.26255
1.17871	0.798327	0.425793	0.280554
1.09838	0.634911	0.614253	0.196999
1.2049	0.322562	0.672014	0.541489
1.63012	0.809983	0.529717	0.245643
0.705886	0.80352	0.798038	0.413387
1.36769	0.760762	0.672995	0.275418
1.07559	0.500231	0.630929	0.336238
0.588632	0.660646	0.684651	0.180727
0.677438	0.353722	0.333526	0.339065
0.452741	0.644028	0.512349	0.505136
1.04518	0.51835	0.589613	0.434276
0.451702	0.553203	0.664859	0.291114
0.798673	0.618523	0.783843	0.438546
1.26376	0.607155	1.31137	0.567744
0.819388	0.663474	0.526601	0.419908
0.400058	1.12475	0.771495	0.320312
0.967859	0.448413	0.99371	0.303001
0.994172	0.953953	0.552914	0.418696
0.832487	0.274207	0.710329	0.339065
0.922562	0.540565	0.594287	0.557069
0.835545	0.20629	0.784651	0.27034
1.94357	0.216849	0.732083	0.304385
1.29065	0.170975	0.994864	0.352164
1.09302	0.478707	0.836353	0.342643
1.02879	0.79648	0.553145	0.360127
0.829025	1.30265	0.151645	0.590248
0.88442	0.842701	0.833987	0.272649
0.824293	0.962608	0.73895	0.148702
1.57726	0.330352	0.636469	0.546336
1.50768	0.119388	0.991633	0.216388
1.85753	0.86232	0.596769	0.393018
0.804732	0.479515	1.19434	0.500635
1.29723	0.577034	0.40352	0.316157
1.32314	0.17813	1.13739	0.148009
1.08973	0.63416	0.568725	0.148529
1.28875	0.921696	0.905482	0.414657
1.41333	0.163531	1.14305	0.35176
1.18863	0.727755	0.684651	0.205309
0.838488	0.873341	0.703347	0.446163
0.884016	0.992441	0.588632	0.120023
2.34472	0.451875	0.582458	0.238142
1.06463	0.454183	0.85326	0.051991
1.05626	1.01812	0.643278	0.322562
2.15476	0.692152	0.888806	0.300981
0.867051	0.76584	0.698788	0.464397
1.35695	0.828217	0.225447	0.385805
0.625216	0.174437	0.476111	0.319331
0.91858	1.39515	0.151645	0.280092
0.186151	0.968263	0.168379	0.336469
0.704501	0.988575	0.34622	0.220196
0.996134	0.120023	0.158857	0.349567
0.702943	1.1195	0.548182	0.21004
0.104039	0.353664	0.288863	0.318696
0.6603	0.327063	0.244893	0.072475
0.72487	1.09717	0.433756	0.377553
0.469359	0.175649	0.297115	0.183901
0.163531	0.895038	0.412695	0.235488
0.741662	0.917946	0.548355	0.225332
0.8794	0.266878	0.513387	0.490075
1.18961	1.12262	0.28996	0.358684
1.2588	0.654934	0.440219	0.276168
0.366417	0.413387	0.252568	0.774207
1.24253	0.381131	0.42412	0.67086
0.67513	0.187248	0.383381	0.415234
0.561858	0.374033	0.39775	0.441604
0.720312	0.484132	0.404501	0.484766
1.05187	0.546336	0.274495	0.244085
0.708194	0.730814	0.396769	0.758223
0.622331	0.689556	0.310156	0.256838
0.729371	0.574495	0.562781	0.264628
0.85101	0.700981	0.339065	0.222677
0.841662	0.336642	0.470225	0.491575
1.09065	0.455395	0.396711	0.498269
0.563762	0.380092	0.459031	0.419677
0.95026	0.110098	0.327121	0.326832
0.812464	0.613099	0.463647	0.214484
0.942354	0.200519	0.325851	0.273687
0.857242	0.136065	0.418407	0.275591
0.458742	0.735776	0.331852	0.264801
1.09925	0.362204	0.144259	0.183901
0.304328	0.500635	0.280092	0.433353
0.799192	0.618869	0.46255	0.251933
0.836122	0.311483	0.129833	0.126197
0.968263	0.138719	0.32135	0.367802
0.274668	0.126197	0.274091	0.29423
0.45678	0.587132		0.20652
0.901847	0.284247		0.455568
	0.423601		0.322562
	0.084132		0.281304
	0.352279		0.198038
	0.148009		0.094057
	1.04587		0.117426
	0.296076		0.266013
	0.250375
	0.542066
	0.720023
	0.090364
2.41075	0.224934	0.525936	0.113759
2.06052	0.820084	1.05767	0.19942
0.734634	0.332999	1.02504	0.193885
1.89483	0.55087	1.02262	0.200422
1.93094	0.491776	0.90311	0.20427
1.31344	0.372852	1.45161	0.309752
0.354244	0.281497	0.203005	0.281708
2.55888	0.54038	1.09921	0.283658
0.378809	0.461307	0.785451	0.257723
0.783131	0.336004	0.930575	0.369056
1.04655	0.456985	0.648972	0.205957
1.90416	0.503216	0.512546	0.48213
0.798682	0.373801	0.573115	0.530469
1.26104	0.696152	0.801318	0.04797
1.65219	0.38661	0.623774	0.548339
0.308856	0.291302	1.24834	0.317976
1.52562	0.37844	0.445071	0.185556
0.645809	0.422193	0.554507	0.204375
0.922509	0.681761	1.03152	0.0932
1.67844	0.439589	0.756036	0.099051
1.20612	0.340116	0.866684	0.13242
1.57965	0.46447	0.902267	0.24602
1.01729	0.374433	0.210543	0.354244
1.51592	0.221508	0.867739	0.249446
1.18213	0.545387	1.04465	0.520559
1.31792	0.314971	1.17327	0.115076
1.27791	0.383817	1.12135	0.187401
0.769847	0.344808	1.08809	0.330047
0.557459	0.387665	1.10274	0.257301
0.342699	0.368108	0.631365	0.420348
0.546705	0.344913	1.09837	0.395467
1.22161	0.414918	0.615656	0.295941
1.28582	0.330047	0.811017	0.156616
1.36083	0.549605	0.943437	0.251766
1.04518	0.474486	1.03421	0.430153
0.981919	0.443859	0.975646	0.448129
1.43859	0.433368	0.727886	0.876595
0.408593	0.63748	0.744122	0.283342
0.992093	0.410438	0.728097	0.184607
1.27185	0.354613	0.478492	0.24602
2.0204	0.576278	0.741539	0.409858
0.519557	0.562625	0.925092	0.215867
0.802741	0.957828	1.1689	0.197786
0.984449	0.40427	0.688877	0.362941
0.788086	0.153664	0.545177	0.185556
0.647549	0.19378	0.573853	0.316921
0.767106	0.336004	0.848076	0.182235
0.792198	0.653664	0.504481	0.230996
0.716078	0.986136	0.517396	0.428361
0.918977	1.32462	0.37048	0.34291
0.682762	0.49805	0.534054	0.11223
0.674222	0.738324	0.75087	0.224407
0.505324	0.215867	0.436795	0.264312
1.0757	1.88071	0.32952	0.178018
1.41513	1.33163	0.668371	0.609805
1.12177	1.55509	0.867211	0.72019
1.17596	0.556668	0.634792	0.337111
1.12878	0.574591	0.586769	0.104164
1.20664	0.751661	1.00685	0.309963
1.18635	1.24412	0.652346	0.362941
1.1844	1.19135	0.745651	0.261096
0.989931	0.775013	1.13353	0.178018
1.01281	0.615076	1.00469	0.209436
0.938271	0.594834	1.23848	0.164734
1.10938	0.727833	1.3894	0.461307
1.29794	0.452188	0.574222	0.27048
1.26721	0.610543	1.49494	0.303743
1.3321	0.186505	1.22087	0.192093
1.28645	0.244597	0.736848	0.336321
0.880917	0.068793	0.582868	0.092251
1.07638	0.138535	0.635952	0.238693
1.14671	0.26136	0.83611	0.33184
0.6398	0.172957	0.735582	0.424249
0.527043	0.133263	0.283658	0.24175
0.606958	0.110438	1.02493	0.224934
0.899262	0.053137	0.355878	0.370954
0.60311	0.166315	0.411914	0.510438
1.05677	0.116552	0.817501	0.151713
1.04918	0.209436	0.820611	0.145546
1.07422	0.205219	0.831523	0.1398
0.743332	0.200738	1.06294	0.342435
1.2572	0.17185	1.09457	0.350764
1.11666	0.172483	1.35767	0.548129
0.977016	0.070058	1.48956	0.205219
0.962731	0.188666	0.600527	0.310332
0.896995	0.064892	0.435688	0.212704
1.03516	0.160886	0.764207	0.214655
1.09837	0.224143	0.664523	0.460306
0.548498	0.108065	0.459726	0.705061
0.925303	0.089615	0.672114	0.321824
0.644439	0.259673	0.721455	0.185556
0.921508	0.109647	0.476858	0.2068
1.1418	0.144649	0.511492	0.143911
0.507907	0.485398	0.53864	0.340116
0.64407	0.286083	0.337111	0.165261
0.617712	0.497733	0.67728	0.278703
0.611492	0.717607	0.508065	0.343648
0.457723	0.817501	0.775013	0.396257
0.591776	0.838482	0.983026	0.115076
0.577333	0.669531	1.034	0.137586
0.775488	1.08134	0.762625	0.187401
0.587665	0.521613	0.50738	0.131313
0.567528	0.481075	0.423564	0.250923
1.09473	1.22161	0.592673	0.065894
0.534106	0.567633	0.521033	0.10564
0.493832	0.508434	0.864418	0.174486
0.376911	0.536321	0.513548	0.113759
0.610543	0.657143	0.503954	0.143911
1.37923	0.687928	0.474591	0.115287
0.682551	0.118766	0.514338	0.15282
0.500843	0.803954	0.507749	0.183184
0.95825	0.515498	0.699578	0.192093
1.30264	0.729889	0.514338	0.133421
1.1835	0.636321	0.464259	0.10058
0.895045	0.550132	0.547074	0.06252
1.86215	0.647918	0.355403	0.173326
0.836215	0.826832	0.55825	0.06621
1.41692	0.575698	0.433368	0.183553
0.438376	0.528202	0.336057	0.168898
1.09067	0.478967	0.672219	0.148076
0.826305	0.619715	0.708118	0.175066
1.3941	0.428361	0.293569	0.213442
1.10907	0.621613	0.225409	0.118608
1.20701	0.487612	0.493832	0.235477
1.31028	0.76505	0.427886	0.168002
1.4398	0.72019	0.523405	0.173959
1.11576	0.63922	0.461993	0.227201
0.764628	0.613706	0.522615	0.172483
1.28276	0.652504	0.521613	0.273379
1.20148	0.50116	0.594676	0.250764
0.838693	0.710807	0.70369	0.086663
1.63173	0.337322	0.718503	0.283658
1.23184	0.294676	0.332683	0.09884
1.13822	0.68408	0.553875	0.257723
0.839747	0.67475	0.764418	0.253506
0.951924	0.687296	0.489773	0.229204
0.849025	0.329468	0.566737	0.040063
1.07317	0.626568	0.756036	0.372377
0.954454	0.158672	0.600949	0.316342
0.858988	0.429573	0.539589	0.0932
0.945967	0.31223	0.505324	0.158672
1.10991	0.546073	0.355403	0.448287
1.13932	0.522615	0.391513	0.3903
0.542752	0.539747	0.428361	0.11281
0.994201	0.556036	0.52757	0.09884
0.912862	0.520611	0.474486	0.138535
0.784396	0.187559	0.469004	0.13263
1.25445	0.310807	1.2388	0.196574
0.930469	0.328255	0.266842	0.068793
1.11913	0.55087	0.902741	0.073695
1.00886	0.409014	0.876805	0.148656
1.02441	0.317976	0.520611	0.033579
0.747654	0.258355	0.738482	0.369531
0.931998	0.205219	0.698893	0.247601
1.21397	0.441487	0.58777	0.218134
0.974064	0.434423	0.634265	0.188455
1.11286	1.17291	0.672167	0.218239
1.01281	0.428519	0.283395	0.373063
0.969425	0.896521	0.724829	0.643226
0.73806	1.02736	0.501476	0.53242
0.919979	0.303743	0.619399	0.429731
1.14818	0.658988	0.510438	0.373801
0.972905	0.417027	0.502899	0.427095
1.08376	0.682551	1.12678	0.27496
0.829995	1.07496	0.574222	0.333474
1.36584	0.331629	1.22203	0.340907
0.915445	0.361202	1.10875	0.313864
1.01497	0.355192	1.07749	0.289352
1.29104	0.340432	1.22704	0.153822
1.08434	1.05277	0.810754	0.224934
0.906484	0.763574	0.807169	0.296521
1.24866	0.617554	0.731998	0.237691
0.896995	0.394149	1.02024	0.208382
0.999736	0.183184	1.52493	0.278071
1.14755	0.214338	0.98408	0.146284
0.839431	0.344966	1.51566	0.347918
0.716183	0.82894	0.700474	0.484976
1.14818	0.353927	1.68751	0.727095
1.01339	0.754771	1.98919	0.632314
0.450395	0.386769	0.521033	0.387665
0.744122	0.124302	0.472483	0.431682
0.67844	0.484555	0.427886	0.4136
1.15208	0.319346	0.423616	0.100369
0.680337	0.761413	0.612546	0.178018
1.0912	0.769953	0.390775	0.268318
1.02414	0.583817	0.545387	0.296521
1.06732	0.608276	0.781497	0.187559
0.67475	0.565366	0.655351	0.144649
0.652926	0.195677	0.563205	0.318081
0.759515	0.397364	0.511492	0.237586
1.44665	0.77127	0.544333	0.247338
0.90564	0.870269	0.586136	0.313864
0.867211	0.706431	0.578545	0.304586
0.943648	0.633579	0.695256	0.22873
1.17891	0.566842	0.706537	0.321508
1.48271	0.705324	0.281497	0.303374
0.788297	0.562994	0.407327	0.308065
1.09441	1.26194	0.842646	0.283658
1.16437	0.65883	0.357354	0.357143
0.60427	0.963785	0.631365	0.405377
1.18661	0.368371	0.599684	0.194676
1.01197	1.00105	0.486031	0.22873
1.09605	0.389141		0.230627
1.10216	1.25957		0.354613
1.21133	0.369531		0.308856
	0.642646		0.210227
	0.787876		0.388983
	0.956089		0.504006
	0.280179		0.220242
	0.299736		0.34175
	0.586769		0.212177
	1.29963
	0.587138
	0.560675

## Sheet: Fig.7E
	AZD Conc. (nM)	Parental			#2			#7
	0	71.3965	69.1413	69.9476	84.3135	82.3974	69.072	80.8127	75.0046	70.2181
	6.25	65.8364	63.0292	56.4493	64.5935	67.9416	62.4141	74.6668	71.4442	67.5142
	12.5	59.7707	54.1848	46.7763	59.0487	58.5103	48.4736	67.4429	71.6007	66.4523
	25	44.1735	48.4322	40.7981	46.2716	44.8033	41.8118	58.0225	60.3157	56.5935
	50	32.5124	32.9222	27.1592	30.7689	30.6957	28.446	53.4816	52.863	44.304
	100	19.596	22.2059	20.4629	20.7752	20.0492	19.4117	40.8811	39.1749	38.3285

[truncated: 21 more sheets: Fig.8A, Fig.8B, Fig.8C, Suppl Fig.1A, Suppl Fig.1C, Suppl Fig.1D, Suppl Fig.1E, Suppl Fig.1F, Suppl Fig.1G, Suppl Fig.2B, Suppl Fig.3B, Suppl Fig.3C, Suppl Fig.3D, Suppl Fig.3E, Suppl Fig.3F, Suppl Fig.5A, Suppl Fig.6C, Suppl Fig.6D, Suppl Fig.7A, Suppl Fig.10B …]
